# Supplementary material for: A light-activated magnetic bead strategy utilized in spatio-temporal controllable exosomes isolation
Source: Front Bioeng Biotechnol. 2022 Sep 6;10:1006374. doi: 10.3389/fbioe.2022.1006374 (PMC9486319; doi:10.3389/fbioe.2022.1006374)
Supplement: Supplementary file 2 [file DataSheet2.xlsx]

## Sheet: 蛋白定量统计
Protein FDR Confidence: Combined	Accession	Gene Symbol	Description	Exp. q-value: Combined	Sum PEP Score	Coverage [%]	# Peptides	# PSMs	# Unique Peptides	# AAs	MW [kDa]	calc. pI	WCH_VS_A_Ratio	Abundances (Normalized): A	Abundances (Normalized): WCH
High	P01027	C3	Complement C3 OS=Mus musculus OX=10090 GN=C3 PE=1 SV=3	0	1155.36	84	125	1021	125	1663	186.4	6.73	0.83817	6.47876e+10	5.4303e+10
High	Q61838	Pzp	Pregnancy zone protein OS=Mus musculus OX=10090 GN=Pzp PE=1 SV=3	0	989.355	74	100	1258	98	1495	165.7	6.68	0.304349	1.8495e+11	5.62894e+10
High	E9Q414	Apob	Apolipoprotein B-100 OS=Mus musculus OX=10090 GN=Apob PE=1 SV=1	0	955.248	48	179	349	179	4505	509.1	6.81	2.41323	1.73346e+09	4.18324e+09
High	P11276	Fn1	Fibronectin OS=Mus musculus OX=10090 GN=Fn1 PE=1 SV=4	0	782.093	56	94	337	94	2477	272.4	5.59	0.811695	2.06572e+10	1.67673e+10
High	P07724	Alb	Albumin OS=Mus musculus OX=10090 GN=Alb PE=1 SV=3	0	692.113	90	75	908	75	608	68.6	6.07	2.11197	1.36917e+11	2.89164e+11
High	P28665	Mug1	Murinoglobulin-1 OS=Mus musculus OX=10090 GN=Mug1 PE=1 SV=3	0	682.491	65	80	317	79	1476	165.2	6.42	1.23437	8.09147e+09	9.98784e+09
High	P01029	C4b	Complement C4-B OS=Mus musculus OX=10090 GN=C4b PE=1 SV=3	0	666.122	63	87	271	87	1738	192.8	7.53	0.188146	1.59828e+10	3.00709e+09
High	Q61147	Cp	Ceruloplasmin OS=Mus musculus OX=10090 GN=Cp PE=1 SV=2	0	549.539	67	60	228	60	1061	121.1	5.85	8.77975	1.3976e+09	1.22706e+10
High	Q8BTM8	Flna	Filamin-A OS=Mus musculus OX=10090 GN=Flna PE=1 SV=5	0	547.984	57	106	159	106	2647	281	6.04	0.139141	1.86008e+09	2.58813e+08
High	P26039	Tln1	Talin-1 OS=Mus musculus OX=10090 GN=Tln1 PE=1 SV=2	0	476.62	43	86	152	86	2541	269.7	6.18	0.324758	1.35577e+09	4.40298e+08
High	Q921I1	Tf	Serotransferrin OS=Mus musculus OX=10090 GN=Tf PE=1 SV=1	0	437.346	70	57	290	57	697	76.7	7.18	3.2025	1.7784e+10	5.69533e+10
High	A6X935	Itih4	Inter alpha-trypsin inhibitor, heavy chain 4 OS=Mus musculus OX=10090 GN=Itih4 PE=1 SV=2	0	397.359	75	47	175	47	942	104.6	6.4	4.92918	3.12179e+09	1.53879e+10
High	P06909	Cfh	Complement factor H OS=Mus musculus OX=10090 GN=Cfh PE=1 SV=2	0	388.398	60	61	164	61	1234	139	6.99	1.9019	1.99404e+09	3792475275
High	P06684	C5	Complement C5 OS=Mus musculus OX=10090 GN=C5 PE=1 SV=2	0	295.967	46	61	122	61	1680	188.8	6.81	1.51891	7.01402e+08	1.06537e+09
High	P07759	Serpina3k	Serine protease inhibitor A3K OS=Mus musculus OX=10090 GN=Serpina3k PE=1 SV=2	0	289.433	68	27	346	19	418	46.9	5.16	1.68157	8.60817e+09	1.44752e+10
High	Q9QUM0	Itga2b	Integrin alpha-IIb OS=Mus musculus OX=10090 GN=Itga2b PE=1 SV=2	0	284.416	48	33	76	33	1033	112.6	5.76	0.00331938	2.47456e+09	8.21402e+06
High	Q8CG14	C1sa	Complement C1s-A subcomponent OS=Mus musculus OX=10090 GN=C1sa PE=2 SV=2	0	283.582	68	35	165	21	688	76.8	5.08	0.0219988	6.5437e+09	143953410
High	Q8VDD5	Myh9	Myosin-9 OS=Mus musculus OX=10090 GN=Myh9 PE=1 SV=4	0	283.395	35	60	77	60	1960	226.2	5.66	0.140179	4.1361e+08	5.79793e+07
High	P01872	Ighm	Immunoglobulin heavy constant mu OS=Mus musculus OX=10090 GN=Ighm PE=1 SV=2	0	264.783	62	37	408	37	454	49.9	7.01	0.0905996	1.58835e+11	1.43904e+10
High	Q91ZX7	Lrp1	Prolow-density lipoprotein receptor-related protein 1 OS=Mus musculus OX=10090 GN=Lrp1 PE=1 SV=1	0	262.743	15	56	68	56	4545	504.4	5.36	0.0823527	3.63773e+08	29957696
High	P35441	Thbs1	Thrombospondin-1 OS=Mus musculus OX=10090 GN=Thbs1 PE=1 SV=1	0	255.845	47	50	122	50	1170	129.6	4.96	0.651936	1.81567e+09	1.1837e+09
High	Q68FD5	Cltc	Clathrin heavy chain 1 OS=Mus musculus OX=10090 GN=Cltc PE=1 SV=3	0	248.449	36	48	65	48	1675	191.4	5.69	0.0359389	3.88247e+08	1.39532e+07
High	P02088	Hbb-b1	Hemoglobin subunit beta-1 OS=Mus musculus OX=10090 GN=Hbb-b1 PE=1 SV=2	0	244.709	97	20	402	10	147	15.8	7.65	2.78402	1.30043e+10	3.62041e+10
High	Q91X72	Hpx	Hemopexin OS=Mus musculus OX=10090 GN=Hpx PE=1 SV=2	0	233.401	66	32	239	32	460	51.3	7.8	18.9215	3.19024e+09	6.03642e+10
High	Q6GQT1	A2m	Alpha-2-macroglobulin-P OS=Mus musculus OX=10090 GN=A2m PE=2 SV=2	0	231.648	43	50	78	47	1474	164.2	6.61	0.0571243	1.01458e+09	5.79571e+07
High	Q8CG16	C1ra	Complement C1r-A subcomponent OS=Mus musculus OX=10090 GN=C1ra PE=1 SV=1	0	230.905	58	31	95	8	707	80	5.66	0.00792253	2.43636e+09	1.93021e+07
High	Q61704	Itih3	Inter-alpha-trypsin inhibitor heavy chain H3 OS=Mus musculus OX=10090 GN=Itih3 PE=1 SV=3	0	229.226	51	29	103	29	889	99.3	6.05	7.74528	4.26883e+08	3.30633e+09
High	Q62351	Tfrc	Transferrin receptor protein 1 OS=Mus musculus OX=10090 GN=Tfrc PE=1 SV=1	0	228.461	54	36	101	36	763	85.7	6.57	0.00505926	5.63913e+09	2.85299e+07
High	P98064	Masp1	Mannan-binding lectin serine protease 1 OS=Mus musculus OX=10090 GN=Masp1 PE=1 SV=2	0	225.482	55	32	77	32	704	79.9	5.55	0.00897728	6.72449e+09	6.03676e+07
High	Q01853	Vcp	Transitional endoplasmic reticulum ATPase OS=Mus musculus OX=10090 GN=Vcp PE=1 SV=4	0	225.441	65	40	79	40	806	89.3	5.26	0.0718312	1.65928e+09	1.19188e+08
High	P13020	Gsn	Gelsolin OS=Mus musculus OX=10090 GN=Gsn PE=1 SV=3	0	222.393	53	31	83	31	780	85.9	6.18	1.97353	9.31483e+08	1.83831e+09
High	P63017	Hspa8	Heat shock cognate 71 kDa protein OS=Mus musculus OX=10090 GN=Hspa8 PE=1 SV=1	0	221.158	67	33	83	31	646	70.8	5.52	0.150587	2.05523e+09	3.09491e+08
High	P02089	Hbb-b2	Hemoglobin subunit beta-2 OS=Mus musculus OX=10090 GN=Hbb-b2 PE=1 SV=2	0	209.613	93	20	264	10	147	15.9	8.05	3.66611	5.05838e+09	1.85446e+10
High	P32261	Serpinc1	Antithrombin-III OS=Mus musculus OX=10090 GN=Serpinc1 PE=1 SV=1	0	209.603	60	32	111	32	465	52	6.46	0.816947	2.75202e+09	2.24826e+09
High	O88783	F5	Coagulation factor V OS=Mus musculus OX=10090 GN=F5 PE=1 SV=1	0	209.175	24	47	72	47	2183	247.1	6.05	0.913099	5.92727e+08	541218432
High	P06728	Apoa4	Apolipoprotein A-IV OS=Mus musculus OX=10090 GN=Apoa4 PE=1 SV=3	0	205.66	75	26	114	26	395	45	5.47	2.26987	1.70483e+09	3.86975e+09
High	Q64514	Tpp2	Tripeptidyl-peptidase 2 OS=Mus musculus OX=10090 GN=Tpp2 PE=1 SV=3	0	202.903	41	42	49	42	1262	139.8	6.58	0.0364735	4.37848e+08	1.59699e+07
High	Q7TPR4	Actn1	Alpha-actinin-1 OS=Mus musculus OX=10090 GN=Actn1 PE=1 SV=1	0	202.272	41	33	50	24	892	103	5.38	0.047021	1.40104e+08	6.58781e+06
High	P60710	Actb	Actin, cytoplasmic 1 OS=Mus musculus OX=10090 GN=Actb PE=1 SV=1	0	198.466	74	20	86	8	375	41.7	5.48	0.676359	1.35251e+09	9.14784e+08
High	Q8CFG9	C1rb	Complement C1r-B subcomponent OS=Mus musculus OX=10090 GN=C1rb PE=2 SV=1	0	197.541	52	24	78	1	706	79.9	5.81	0	4.93561e+07
High	P20918	Plg	Plasminogen OS=Mus musculus OX=10090 GN=Plg PE=1 SV=3	0	191.72	59	37	82	37	812	90.7	6.6	2.28304	7.69178e+08	1.75607e+09
High	Q61703	Itih2	Inter-alpha-trypsin inhibitor heavy chain H2 OS=Mus musculus OX=10090 GN=Itih2 PE=1 SV=1	0	191.183	49	32	80	32	946	105.9	7.27	5.16739	4.43007e+08	2289192610
High	Q61702	Itih1	Inter-alpha-trypsin inhibitor heavy chain H1 OS=Mus musculus OX=10090 GN=Itih1 PE=1 SV=2	0	190.136	40	26	59	26	907	101	6.96	3.42575	2.94793e+08	1009887041
High	P19221	F2	Prothrombin OS=Mus musculus OX=10090 GN=F2 PE=1 SV=1	0	189.703	52	30	81	30	618	70.2	6.43	0.810513	1.52121e+09	1.23296e+09
High	Q91WP0	Masp2	Mannan-binding lectin serine protease 2 OS=Mus musculus OX=10090 GN=Masp2 PE=1 SV=1	0	182.419	58	27	64	27	685	75.5	6.07	0.0400899	3.09464e+09	124063787
High	P07758	Serpina1a	Alpha-1-antitrypsin 1-1 OS=Mus musculus OX=10090 GN=Serpina1a PE=1 SV=4	0	182.336	57	20	307	8	413	46	5.72	2.23436	4.02861e+09	9.00135e+09
High	Q9DBD0	Ica	Inhibitor of carbonic anhydrase OS=Mus musculus OX=10090 GN=Ica PE=1 SV=1	0	179.739	53	31	61	31	700	76.7	7.25	4.5509	1.85251e+08	8.43058e+08
High	Q61739	Itga6	Integrin alpha-6 OS=Mus musculus OX=10090 GN=Itga6 PE=1 SV=3	0	177.236	41	37	47	37	1091	122.1	7.03	0.00157961	1.00358e+09	1.58526e+06
High	Q60841	Reln	Reelin OS=Mus musculus OX=10090 GN=Reln PE=1 SV=3	0	173.453	14	37	47	37	3461	387.2	5.73	0.0551277	4.14377e+08	2.28436e+07
High	P04186	Cfb	Complement factor B OS=Mus musculus OX=10090 GN=Cfb PE=1 SV=2	0	172.868	45	32	73	32	761	85	7.37	6.28641	3.11785e+08	1.96001e+09
High	Q00897	Serpina1d	Alpha-1-antitrypsin 1-4 OS=Mus musculus OX=10090 GN=Serpina1d PE=1 SV=1	0	171.957	58	19	208	6	413	46	5.44	16.4055	1.02107e+08	1.67512e+09
High	P22599	Serpina1b	Alpha-1-antitrypsin 1-2 OS=Mus musculus OX=10090 GN=Serpina1b PE=1 SV=2	0	170.095	58	19	226	7	413	45.9	5.54	2.52883	8.73646e+08	2.2093e+09
High	Q64727	Vcl	Vinculin OS=Mus musculus OX=10090 GN=Vcl PE=1 SV=4	0	169.459	44	40	71	40	1066	116.6	6	1.46242	3.11849e+08	4.56056e+08
High	Q8K0E8	Fgb	Fibrinogen beta chain OS=Mus musculus OX=10090 GN=Fgb PE=1 SV=1	0	165.713	65	26	59	26	481	54.7	7.08	0.142344	1.12751e+09	1.60495e+08
High	P97290	Serping1	Plasma protease C1 inhibitor OS=Mus musculus OX=10090 GN=Serping1 PE=1 SV=3	0	164.425	47	20	116	20	504	55.5	6.29	0.120537	1.16131e+10	1.39981e+09
High	Q61646	Hp	Haptoglobin OS=Mus musculus OX=10090 GN=Hp PE=1 SV=1	0	161.008	70	23	169	23	347	38.7	6.29	35.5724	8.83519e+08	3.14288e+10
High	O54890	Itgb3	Integrin beta-3 OS=Mus musculus OX=10090 GN=Itgb3 PE=1 SV=2	0	159.704	52	32	59	32	787	86.7	5.24	0.00515259	1.39176e+09	7.17114e+06
High	B2RPV6	Mmrn1	Multimerin-1 OS=Mus musculus OX=10090 GN=Mmrn1 PE=1 SV=2	0	159.338	36	35	41	35	1210	136	7.71	0.812742	3.90996e+08	317778864
High	Q8K1B8	Fermt3	Fermitin family homolog 3 OS=Mus musculus OX=10090 GN=Fermt3 PE=1 SV=1	0	158.141	55	29	57	29	665	75.6	7.05	0.161745	8.17782e+08	1.32272e+08
High	P21614	Gc	Vitamin D-binding protein OS=Mus musculus OX=10090 GN=Gc PE=1 SV=2	0	156.318	64	24	66	24	476	53.6	5.5	5.68897	5.76451e+08	3279409554
High	P01942	Hba	Hemoglobin subunit alpha OS=Mus musculus OX=10090 GN=Hba PE=1 SV=2	0	154.713	93	14	384	14	142	15.1	8.22	2.994	2.78861e+10	8.34908e+10
High	O08677	Kng1	Kininogen-1 OS=Mus musculus OX=10090 GN=Kng1 PE=1 SV=1	0	152.497	41	23	79	23	661	73.1	6.54	9.5281	1.111e+09	1.05857e+10
High	Q9EQK5	Mvp	Major vault protein OS=Mus musculus OX=10090 GN=Mvp PE=1 SV=4	0	147.209	48	33	58	33	861	95.9	5.59	0.0882054	4.46093e+08	3.93478e+07
High	Q91WP6	Serpina3n	Serine protease inhibitor A3N OS=Mus musculus OX=10090 GN=Serpina3n PE=1 SV=1	0	145.417	45	19	80	13	418	46.7	5.82	15.5253	6.83407e+07	1061012663
High	Q03734	Serpina3m	Serine protease inhibitor A3M OS=Mus musculus OX=10090 GN=Serpina3m PE=1 SV=2	0	141.24	42	17	104	8	418	47	6.1	10.4958	1.42444e+07	1.49506e+08
High	P04919	Slc4a1	Band 3 anion transport protein OS=Mus musculus OX=10090 GN=Slc4a1 PE=1 SV=1	0	139.036	34	23	45	23	929	103.1	5.45	0.00136753	1.99415e+09	2.72707e+06
High	Q07797	Lgals3bp	Galectin-3-binding protein OS=Mus musculus OX=10090 GN=Lgals3bp PE=1 SV=1	0	138.116	39	17	32	17	577	64.5	5.14	0.0316218	1.42162e+09	44954205
High	E9PV24	Fga	Fibrinogen alpha chain OS=Mus musculus OX=10090 GN=Fga PE=1 SV=1	0	136.087	37	25	50	25	789	87.4	6.11	0.352962	7.81915e+08	2.75987e+08
High	Q06890	Clu	Clusterin OS=Mus musculus OX=10090 GN=Clu PE=1 SV=1	0	132.97	38	18	65	18	448	51.6	5.67	3.02627	1.85079e+09	5600979133
High	Q8BND5	Qsox1	Sulfhydryl oxidase 1 OS=Mus musculus OX=10090 GN=Qsox1 PE=1 SV=1	0	129.019	33	21	45	21	748	82.7	7.17	3.81087	1.76166e+08	671347675
High	P09055	Itgb1	Integrin beta-1 OS=Mus musculus OX=10090 GN=Itgb1 PE=1 SV=1	0	123.83	37	25	39	25	798	88.2	5.94	0.132976	7.645e+08	101659800
High	Q00623	Apoa1	Apolipoprotein A-I OS=Mus musculus OX=10090 GN=Apoa1 PE=1 SV=2	0	123.314	66	20	100	20	264	30.6	5.73	1.89665	8.27105e+09	15687276527
High	P52480	Pkm	Pyruvate kinase PKM OS=Mus musculus OX=10090 GN=Pkm PE=1 SV=4	0	122.669	53	22	45	22	531	57.8	7.47	2.44116	9.33335e+07	2.27842e+08
High	O35598	Adam10	Disintegrin and metalloproteinase domain-containing protein 10 OS=Mus musculus OX=10090 GN=Adam10 PE=1 SV=2	0	121.8	38	21	40	21	749	83.9	7.94	0	8.62099e+08
High	Q9JHU4	Dync1h1	Cytoplasmic dynein 1 heavy chain 1 OS=Mus musculus OX=10090 GN=Dync1h1 PE=1 SV=2	0	121.342	9	31	37	31	4644	531.7	6.42	3.6722	7.06397e+07	259403064
High	Q8CFG8	C1sb	Complement C1s-B subcomponent OS=Mus musculus OX=10090 GN=C1sb PE=2 SV=1	0	120.46	29	15	60	1	688	76.7	4.92	0	5.91444e+07
High	Q62469	Itga2	Integrin alpha-2 OS=Mus musculus OX=10090 GN=Itga2 PE=1 SV=2	0	120.071	28	25	30	25	1178	128.9	5.21	0.160991	1.55596e+08	2.50495e+07
High	Q9QWK4	Cd5l	CD5 antigen-like OS=Mus musculus OX=10090 GN=Cd5l PE=1 SV=3	0	119.348	68	27	81	27	352	38.8	5.16	0.0783385	1.52334e+10	1.19336e+09
High	P03987		Ig gamma-3 chain C region OS=Mus musculus OX=10090 PE=1 SV=2	0	118.858	62	14	71	14	398	43.9	7.14	5.42159	7.79122e+08	4.22408e+09
High	P01865	Igh-1a	Ig gamma-2A chain C region, membrane-bound form OS=Mus musculus OX=10090 GN=Igh-1a PE=1 SV=3	0	117.64	44	13	84	13	398	43.9	6.29	1.98341	3.17978e+09	6.30681e+09
High	P01869	Ighg1	Ig gamma-1 chain C region, membrane-bound form OS=Mus musculus OX=10090 GN=Ighg1 PE=1 SV=2	0	114.93	36	10	59	10	393	43.4	6.44	21.8196	2.54705e+08	5.55756e+09
High	P08226	Apoe	Apolipoprotein E OS=Mus musculus OX=10090 GN=Apoe PE=1 SV=2	0	114.764	65	21	69	21	311	35.8	5.68	0.967403	2.91472e+09	2.81971e+09
High	P01837	Igkc	Immunoglobulin kappa constant OS=Mus musculus OX=10090 GN=Igkc PE=1 SV=2	0	113.747	89	10	254	10	107	11.9	5.9	0.247733	5.28061e+10	1.30818e+10
High	A2AQ07	Tubb1	Tubulin beta-1 chain OS=Mus musculus OX=10090 GN=Tubb1 PE=1 SV=1	0	113.431	52	16	33	13	451	50.4	5.07	0.37304	2.66544e+08	9.94315e+07
High	Q9DBB9	Cpn2	Carboxypeptidase N subunit 2 OS=Mus musculus OX=10090 GN=Cpn2 PE=1 SV=2	0	112.643	39	17	36	17	547	60.4	5.88	2.32352	2.62607e+08	6.10172e+08
High	Q61247	Serpinf2	Alpha-2-antiplasmin OS=Mus musculus OX=10090 GN=Serpinf2 PE=1 SV=1	0	112.015	45	19	47	19	491	54.9	6.3	1.57004	4.54017e+08	7.12826e+08
High	Q9Z2W0	Dnpep	Aspartyl aminopeptidase OS=Mus musculus OX=10090 GN=Dnpep PE=1 SV=2	0	111.453	55	18	31	18	473	52.2	7.25	0.0216654	4.59717e+08	9959960
High	Q06770	Serpina6	Corticosteroid-binding globulin OS=Mus musculus OX=10090 GN=Serpina6 PE=1 SV=1	0	108.669	55	16	53	16	397	44.7	5.24	2.34808	4.88082e+08	1.14605e+09
High	Q8VCM7	Fgg	Fibrinogen gamma chain OS=Mus musculus OX=10090 GN=Fgg PE=1 SV=1	0	107.082	43	18	39	18	436	49.4	5.86	0.16831	5.90099e+08	9.93196e+07
High	A2AVA0	Svep1	Sushi, von Willebrand factor type A, EGF and pentraxin domain-containing protein 1 OS=Mus musculus OX=10090 GN=Svep1 PE=1 SV=1	0	102.794	8	26	29	26	3567	387.2	5.57	4.85656	1.42358e+08	691372246
High	Q8VDN2	Atp1a1	Sodium/potassium-transporting ATPase subunit alpha-1 OS=Mus musculus OX=10090 GN=Atp1a1 PE=1 SV=1	0	101.736	27	23	28	23	1023	112.9	5.45	0.0568864	2.10272e+08	1.19616e+07
High	P20029	Hspa5	Endoplasmic reticulum chaperone BiP OS=Mus musculus OX=10090 GN=Hspa5 PE=1 SV=3	0	100.475	39	22	35	20	655	72.4	5.16	1.76373	3.35067e+07	5.90969e+07
High	O89020	Afm	Afamin OS=Mus musculus OX=10090 GN=Afm PE=1 SV=2	0	100.302	37	21	44	21	608	69.3	5.78	2.20553	2.16431e+08	4.77344e+08
High	O70362	Gpld1	Phosphatidylinositol-glycan-specific phospholipase D OS=Mus musculus OX=10090 GN=Gpld1 PE=1 SV=1	0	99.043	32	21	37	21	837	93.2	7.12	2.4432	9.66894e+07	2.36232e+08
High	P68134	Acta1	Actin, alpha skeletal muscle OS=Mus musculus OX=10090 GN=Acta1 PE=1 SV=1	0	97.667	47	15	53	5	377	42	5.39	0.64933	2.72237e+08	176771500
High	P00920	Ca2	Carbonic anhydrase 2 OS=Mus musculus OX=10090 GN=Ca2 PE=1 SV=4	0	97.355	62	13	38	13	260	29	7.01	3.92644	3.4108e+08	1.33923e+09
High	Q9QXC1	Fetub	Fetuin-B OS=Mus musculus OX=10090 GN=Fetub PE=1 SV=1	0	97.255	46	13	26	13	388	42.7	6.61	29.068	4.11766e+07	1.19692e+09
High	P01878		Ig alpha chain C region OS=Mus musculus OX=10090 PE=1 SV=1	0	96.638	51	11	40	11	344	36.9	5.06	0.345171	1.28713e+09	444278629
High	Q61129	Cfi	Complement factor I OS=Mus musculus OX=10090 GN=Cfi PE=1 SV=3	0	96.567	34	19	33	19	603	67.2	7.46	6.17185	1.23592e+08	7.6279e+08
High	P24549	Aldh1a1	Aldehyde dehydrogenase 1A1 OS=Mus musculus OX=10090 GN=Aldh1a1 PE=1 SV=5	0	95.773	53	19	25	19	501	54.4	7.8	14.6227	6.74692e+06	9.86585e+07
High	P39054	Dnm2	Dynamin-2 OS=Mus musculus OX=10090 GN=Dnm2 PE=1 SV=2	0	95.263	29	23	29	16	870	98.1	7.43	0.440972	9.42172e+07	4.15471e+07
High	Q9ESB3	Hrg	Histidine-rich glycoprotein OS=Mus musculus OX=10090 GN=Hrg PE=1 SV=2	0	93.149	43	18	46	18	525	59.1	7.66	4.65133	3.2731e+08	1.52243e+09
High	Q8R146	Apeh	Acylamino-acid-releasing enzyme OS=Mus musculus OX=10090 GN=Apeh PE=1 SV=3	0	93.093	36	19	32	19	732	81.5	5.59	0.262032	1.15991e+08	30393429
High	P68368	Tuba4a	Tubulin alpha-4A chain OS=Mus musculus OX=10090 GN=Tuba4a PE=1 SV=1	0	92.719	50	17	41	5	448	49.9	5.06	0.346899	5.79501e+07	20102824
High	P48036	Anxa5	Annexin A5 OS=Mus musculus OX=10090 GN=Anxa5 PE=1 SV=1	0	90.827	61	18	24	18	319	35.7	4.96	0.0456179	5.66876e+08	2.58597e+07
High	P08607	C4bpa	C4b-binding protein OS=Mus musculus OX=10090 GN=C4bpa PE=1 SV=3	0	90.718	32	12	37	12	469	51.5	7.15	0.674536	1.23128e+09	8.3054e+08
High	P23953	Ces1c	Carboxylesterase 1C OS=Mus musculus OX=10090 GN=Ces1c PE=1 SV=4	0	90.325	41	15	54	13	554	61	5.06	1.09379	1.4198e+09	1.55297e+09
High	P01867	Igh-3	Ig gamma-2B chain C region OS=Mus musculus OX=10090 GN=Igh-3 PE=1 SV=3	0	89.946	45	12	49	12	404	44.2	6.52	0.998331	9.12839e+08	9.11316e+08
High	Q9JJN5	Cpn1	Carboxypeptidase N catalytic chain OS=Mus musculus OX=10090 GN=Cpn1 PE=1 SV=1	0	89.521	54	15	31	15	457	51.8	8.28	2.72687	1.11902e+08	305141573
High	Q9WVK4	Ehd1	EH domain-containing protein 1 OS=Mus musculus OX=10090 GN=Ehd1 PE=1 SV=1	0	88.822	56	21	29	14	534	60.6	6.83	0.379293	9.54293e+07	36195672
High	P06683	C9	Complement component C9 OS=Mus musculus OX=10090 GN=C9 PE=1 SV=2	0	87.52	35	17	43	17	548	62	5.78	2.05516	1.88657e+08	3.8772e+08
High	P54116	Stom	Stomatin OS=Mus musculus OX=10090 GN=Stom PE=1 SV=3	0	87.297	51	12	26	12	284	31.4	6.93	0.0126097	7.12539e+08	8984875
High	P26262	Klkb1	Plasma kallikrein OS=Mus musculus OX=10090 GN=Klkb1 PE=1 SV=2	0	87.27	32	17	32	17	638	71.3	8.02	1.68832	1.77774e+08	300139607
High	P57780	Actn4	Alpha-actinin-4 OS=Mus musculus OX=10090 GN=Actn4 PE=1 SV=1	0	87.129	19	14	21	5	912	104.9	5.41	0	8.31214e+06
High	P68369	Tuba1a	Tubulin alpha-1A chain OS=Mus musculus OX=10090 GN=Tuba1a PE=1 SV=1	0	86.841	51	17	41	5	451	50.1	5.06	0.618816	4.8219e+07	2.98387e+07
High	P97384	Anxa11	Annexin A11 OS=Mus musculus OX=10090 GN=Anxa11 PE=1 SV=2	0	86.041	41	20	25	19	503	54	7.66	11.0997	3.59032e+08	3985166722
High	Q8BH35	C8b	Complement component C8 beta chain OS=Mus musculus OX=10090 GN=C8b PE=1 SV=1	0	85.702	30	15	28	15	589	66.2	7.77	0.146338	1.84691e+08	2.70272e+07
High	O08688	Capn5	Calpain-5 OS=Mus musculus OX=10090 GN=Capn5 PE=1 SV=1	0	85.277	34	18	20	18	640	72.9	7.36	0	1.10947e+08
High	Q01339	Apoh	Beta-2-glycoprotein 1 OS=Mus musculus OX=10090 GN=Apoh PE=1 SV=1	0	84.135	49	17	40	17	345	38.6	8.22	3.7277	2.28797e+08	8.52886e+08
High	P48193	Epb41	Protein 4.1 OS=Mus musculus OX=10090 GN=Epb41 PE=1 SV=2	0	83.264	24	17	23	17	858	95.9	5.6	0.243358	1.0206e+08	24837256
High	P63101	Ywhaz	14-3-3 protein zeta/delta OS=Mus musculus OX=10090 GN=Ywhaz PE=1 SV=1	0	82.646	57	12	28	8	245	27.8	4.79	0.275493	4.43104e+08	122072159
High	Q99K41	Emilin1	EMILIN-1 OS=Mus musculus OX=10090 GN=Emilin1 PE=1 SV=1	0	80.358	22	18	19	18	1017	107.5	5.3	0	2.17071e+08
High	Q07076	Anxa7	Annexin A7 OS=Mus musculus OX=10090 GN=Anxa7 PE=1 SV=2	0	80.176	39	18	33	18	463	49.9	6.18	0.0136062	5.07968e+08	6911544
High	P01844	Iglc2	Ig lambda-2 chain C region OS=Mus musculus OX=10090 GN=Iglc2 PE=1 SV=1	0	80.018	93	7	44	3	104	11.2	6.27	0.0626748	6.92603e+08	4.34088e+07
High	P13634	Ca1	Carbonic anhydrase 1 OS=Mus musculus OX=10090 GN=Ca1 PE=1 SV=4	0	80.007	67	11	27	11	261	28.3	6.96	2.72134	5.11422e+07	1.39175e+08
High	P16858	Gapdh	Glyceraldehyde-3-phosphate dehydrogenase OS=Mus musculus OX=10090 GN=Gapdh PE=1 SV=2	0	79.951	55	16	40	16	333	35.8	8.25	1.04609	2.79024e+08	2.91884e+08
High	P49182	Serpind1	Heparin cofactor 2 OS=Mus musculus OX=10090 GN=Serpind1 PE=1 SV=1	0	79.536	49	19	36	19	478	54.5	7.34	4.26869	8.31322e+07	3.54866e+08
High	O55222	Ilk	Integrin-linked protein kinase OS=Mus musculus OX=10090 GN=Ilk PE=1 SV=2	0	78.882	41	16	29	16	452	51.3	8.07	0.0528579	1.77469e+08	9.38065e+06
High	P24270	Cat	Catalase OS=Mus musculus OX=10090 GN=Cat PE=1 SV=4	0	77.635	38	15	26	15	527	59.8	7.88	1.20947	9.12263e+08	1.10336e+09
High	Q60590	Orm1	Alpha-1-acid glycoprotein 1 OS=Mus musculus OX=10090 GN=Orm1 PE=1 SV=1	0	77.243	38	8	119	6	207	23.9	5.85	18.1791	8.52485e+07	1549744391
High	Q8R429	Atp2a1	Sarcoplasmic/endoplasmic reticulum calcium ATPase 1 OS=Mus musculus OX=10090 GN=Atp2a1 PE=1 SV=1	0	77.208	19	16	19	12	994	109.4	5.22	11.2935	3.73275e+07	421557568
High	P29699	Ahsg	Alpha-2-HS-glycoprotein OS=Mus musculus OX=10090 GN=Ahsg PE=1 SV=1	0	76.615	36	9	36	9	345	37.3	6.51	5.09494	8.49382e+08	4.32756e+09
High	Q9WU78	Pdcd6ip	Programmed cell death 6-interacting protein OS=Mus musculus OX=10090 GN=Pdcd6ip PE=1 SV=3	0	76.44	25	20	23	20	869	96	6.52	0	7.55041e+07
High	Q8BFZ3	Actbl2	Beta-actin-like protein 2 OS=Mus musculus OX=10090 GN=Actbl2 PE=1 SV=1	0	76.283	32	9	39	2	376	42	5.49	0.727792	472395	343805
High	Q01279	Egfr	Epidermal growth factor receptor OS=Mus musculus OX=10090 GN=Egfr PE=1 SV=1	0	75.975	14	14	27	14	1210	134.8	6.86	3.43882	7.51667e+07	258484936
High	Q60790	Rasa3	Ras GTPase-activating protein 3 OS=Mus musculus OX=10090 GN=Rasa3 PE=1 SV=2	0	75.7	28	20	23	20	834	95.9	7.34	1.81391	9.53614e+07	172976893
High	P41317	Mbl2	Mannose-binding protein C OS=Mus musculus OX=10090 GN=Mbl2 PE=1 SV=2	0	75.691	61	15	114	13	244	25.9	5.06	0.0051094	3.32234e+10	169751889
High	P11859	Agt	Angiotensinogen OS=Mus musculus OX=10090 GN=Agt PE=1 SV=1	0	75.685	39	12	23	12	477	52	5.44	4.89598	3.02038e+07	1.47877e+08
High	Q8R121	Serpina10	Protein Z-dependent protease inhibitor OS=Mus musculus OX=10090 GN=Serpina10 PE=1 SV=1	0	75.128	40	13	27	13	448	51.8	5.67	8.85215	3.99843e+07	353947261
High	Q9ES46	Parvb	Beta-parvin OS=Mus musculus OX=10090 GN=Parvb PE=1 SV=1	0	74.85	50	12	17	12	365	41.6	6.33	0.0737409	5.91322e+07	4360466
High	P29788	Vtn	Vitronectin OS=Mus musculus OX=10090 GN=Vtn PE=1 SV=2	0	74.55	31	12	36	12	478	54.8	5.88	1.4399	7.05737e+08	1016190944
High	P02762	Mup6	Major urinary protein 6 OS=Mus musculus OX=10090 GN=Mup6 PE=1 SV=2	0	74.469	79	13	33	2	180	20.6	4.94	5.84444	8.26586e+06	4.83093e+07
High	P01845	Iglc3	Ig lambda-3 chain C region OS=Mus musculus OX=10090 GN=Iglc3 PE=1 SV=1	0	74.361	97	7	24	3	104	11.4	5.33	0.0512716	1.46564e+08	7.51457e+06
High	P11589	Mup2	Major urinary protein 2 OS=Mus musculus OX=10090 GN=Mup2 PE=1 SV=1	0	74.033	70	12	31	1	180	20.7	5.11	100		60291612
High	P14106	C1qb	Complement C1q subcomponent subunit B OS=Mus musculus OX=10090 GN=C1qb PE=1 SV=2	0	73.722	51	10	91	10	253	26.7	8.15	0.0192629	1.14223e+10	2.20025e+08
High	P42932	Cct8	T-complex protein 1 subunit theta OS=Mus musculus OX=10090 GN=Cct8 PE=1 SV=3	0	73.719	32	16	18	16	548	59.5	5.62	0.0915568	6.79756e+07	6223630
High	Q64518	Atp2a3	Sarcoplasmic/endoplasmic reticulum calcium ATPase 3 OS=Mus musculus OX=10090 GN=Atp2a3 PE=1 SV=4	0	73.392	18	15	17	11	999	109.5	5.66	0	2.0157e+07
High	Q99JI6	Rap1b	Ras-related protein Rap-1b OS=Mus musculus OX=10090 GN=Rap1b PE=1 SV=2	0	73.383	70	11	27	4	184	20.8	5.78	0.0694873	2.31455e+08	16083199
High	P55065	Pltp	Phospholipid transfer protein OS=Mus musculus OX=10090 GN=Pltp PE=1 SV=1	0	73.35	41	15	22	15	493	54.4	6.62	2.07957	4.25733e+07	8.85342e+07
High	P01671		Ig kappa chain V-III region PC 7175 OS=Mus musculus OX=10090 PE=1 SV=1	0	72.998	84	5	34	1	111	12	7.37	0	3.15509e+07
High	P21956	Mfge8	Lactadherin OS=Mus musculus OX=10090 GN=Mfge8 PE=1 SV=3	0	72.719	44	15	16	15	463	51.2	6.52	0	1.77534e+08
High	Q7TMM9	Tubb2a	Tubulin beta-2A chain OS=Mus musculus OX=10090 GN=Tubb2a PE=1 SV=1	0	72.637	43	13	23	2	445	49.9	4.89	0	3.34528e+07
High	P21180	C2	Complement C2 OS=Mus musculus OX=10090 GN=C2 PE=1 SV=2	0	71.467	25	16	20	16	760	84.7	7.56	2.57798	1.18397e+07	3.05225e+07
High	Q8K182	C8a	Complement component C8 alpha chain OS=Mus musculus OX=10090 GN=C8a PE=1 SV=1	0	71.349	29	14	20	14	587	66	6.54	8.37025	1.72665e+08	1.44525e+09
High	Q80YX1	Tnc	Tenascin OS=Mus musculus OX=10090 GN=Tnc PE=1 SV=1	0	71.21	11	19	21	19	2110	231.7	4.89	0.438012	4.14463e+07	18153942
High	P10126	Eef1a1	Elongation factor 1-alpha 1 OS=Mus musculus OX=10090 GN=Eef1a1 PE=1 SV=3	0	70.609	50	16	35	16	462	50.1	9.01	1.1795	1.18383e+08	1.39633e+08
High	P68372	Tubb4b	Tubulin beta-4B chain OS=Mus musculus OX=10090 GN=Tubb4b PE=1 SV=1	0	70.474	42	14	23	3	445	49.8	4.89	0.64021	5.20203e+06	3.33039e+06
High	O08538	Angpt1	Angiopoietin-1 OS=Mus musculus OX=10090 GN=Angpt1 PE=1 SV=2	0	70.449	33	15	19	15	498	57.5	6.76	0.0160472	3.95765e+08	6.35092e+06
High	Q9JHK5	Plek	Pleckstrin OS=Mus musculus OX=10090 GN=Plek PE=1 SV=1	0	70.44	39	9	16	9	350	39.9	8.34	0.10869	1.20144e+08	1.30584e+07
High	Q9R1P4	Psma1	Proteasome subunit alpha type-1 OS=Mus musculus OX=10090 GN=Psma1 PE=1 SV=1	0	70.279	64	14	25	14	263	29.5	6.46	0.681826	2.58405e+08	176187240
High	Q571I9	Aldh16a1	Aldehyde dehydrogenase family 16 member A1 OS=Mus musculus OX=10090 GN=Aldh16a1 PE=1 SV=2	0	70.134	21	13	14	13	802	84.7	6.32	0.0108957	1.17736e+08	1.28281e+06
High	P98086	C1qa	Complement C1q subcomponent subunit A OS=Mus musculus OX=10090 GN=C1qa PE=1 SV=2	0	69.795	49	12	45	12	245	26	9.11	0.0176376	9.93619e+09	1.7525e+08
High	Q7TMB8	Cyfip1	Cytoplasmic FMR1-interacting protein 1 OS=Mus musculus OX=10090 GN=Cyfip1 PE=1 SV=1	0	69.443	15	17	21	17	1253	145.1	6.9	0.0842164	8.25382e+07	6.95108e+06
High	Q8BH61	F13a1	Coagulation factor XIII A chain OS=Mus musculus OX=10090 GN=F13a1 PE=1 SV=3	0	68.915	28	17	21	17	732	83.2	5.92	0.108042	7.74235e+07	8.36502e+06
High	P80318	Cct3	T-complex protein 1 subunit gamma OS=Mus musculus OX=10090 GN=Cct3 PE=1 SV=1	0	67.814	35	16	19	16	545	60.6	6.7	0.164154	5.97482e+08	9.80793e+07
High	P99024	Tubb5	Tubulin beta-5 chain OS=Mus musculus OX=10090 GN=Tubb5 PE=1 SV=1	0	67.7	39	13	21	2	444	49.6	4.89	0.325702	3.17137e+06	1.03292e+06
High	Q9Z2U0	Psma7	Proteasome subunit alpha type-7 OS=Mus musculus OX=10090 GN=Psma7 PE=1 SV=1	0	67.236	54	11	24	11	248	27.8	8.46	0.347988	2.00387e+08	6.97321e+07
High	P35505	Fah	Fumarylacetoacetase OS=Mus musculus OX=10090 GN=Fah PE=1 SV=2	0	66.801	42	11	12	11	419	46.1	7.18	1.14384	3.5324e+07	4.0405e+07
High	Q08481	Pecam1	Platelet endothelial cell adhesion molecule OS=Mus musculus OX=10090 GN=Pecam1 PE=1 SV=1	0	66.595	22	10	12	10	727	81.2	6.71	0.0244393	5.8366e+07	1.42643e+06
High	P97429	Anxa4	Annexin A4 OS=Mus musculus OX=10090 GN=Anxa4 PE=1 SV=4	0	66.432	43	13	16	13	319	35.9	5.57	0	5.69964e+07
High	Q6X893	Slc44a1	Choline transporter-like protein 1 OS=Mus musculus OX=10090 GN=Slc44a1 PE=1 SV=3	0	66.402	25	14	19	14	653	73	8.75	0.00834756	1.23695e+08	1.03255e+06
High	P29391	Ftl1	Ferritin light chain 1 OS=Mus musculus OX=10090 GN=Ftl1 PE=1 SV=2	0	66.25	68	10	26	10	183	20.8	6	0.0182338	6.99556e+08	1.27556e+07
High	P01898	H2-Q10	H-2 class I histocompatibility antigen, Q10 alpha chain OS=Mus musculus OX=10090 GN=H2-Q10 PE=1 SV=3	0	65.159	47	14	31	10	325	37.2	5.25	2.37642	1.55841e+08	370343782
High	G3XA59	Lrrc32	Transforming growth factor beta activator LRRC32 OS=Mus musculus OX=10090 GN=Lrrc32 PE=1 SV=1	0	64.7	23	10	13	10	663	72.4	5.99	3.94919	9.51855e+07	375905824
High	P39655	Alox12	Polyunsaturated fatty acid lipoxygenase ALOX12 OS=Mus musculus OX=10090 GN=Alox12 PE=1 SV=4	0	64.57	29	15	15	15	663	75.3	6.19	0.0331565	6.863e+07	2.27553e+06
High	Q8R574	Prpsap2	Phosphoribosyl pyrophosphate synthase-associated protein 2 OS=Mus musculus OX=10090 GN=Prpsap2 PE=1 SV=1	0	64.49	39	11	17	8	369	40.9	7.17	0	3.23672e+07
High	P05064	Aldoa	Fructose-bisphosphate aldolase A OS=Mus musculus OX=10090 GN=Aldoa PE=1 SV=2	0	64.463	41	12	28	11	364	39.3	8.09	2.23346	9.23273e+07	2.0621e+08
High	O35490	Bhmt	Betaine--homocysteine S-methyltransferase 1 OS=Mus musculus OX=10090 GN=Bhmt PE=1 SV=1	0	64.438	33	10	16	10	407	45	7.9	21.7721	1.60254e+07	348907444
High	Q9EQP2	Ehd4	EH domain-containing protein 4 OS=Mus musculus OX=10090 GN=Ehd4 PE=1 SV=1	0	64.421	34	16	20	13	541	61.4	6.76	0.166645	8.97776e+07	14960975
High	Q60963	Pla2g7	Platelet-activating factor acetylhydrolase OS=Mus musculus OX=10090 GN=Pla2g7 PE=1 SV=2	0	64.281	37	14	23	14	440	49.2	7.12	0.239632	5.39431e+09	1.29265e+09
High	P17182	Eno1	Alpha-enolase OS=Mus musculus OX=10090 GN=Eno1 PE=1 SV=3	0	63.964	37	13	19	10	434	47.1	6.8	2.33505	4.48491e+07	1.04725e+08
High	P18760	Cfl1	Cofilin-1 OS=Mus musculus OX=10090 GN=Cfl1 PE=1 SV=3	0	63.795	64	9	19	8	166	18.5	8.09	0.340297	1.66375e+08	5.6617e+07
High	P07901	Hsp90aa1	Heat shock protein HSP 90-alpha OS=Mus musculus OX=10090 GN=Hsp90aa1 PE=1 SV=4	0	63.403	24	14	19	9	733	84.7	5.01	10.875	2.06215e+06	22425957
High	P24547	Impdh2	Inosine-5'-monophosphate dehydrogenase 2 OS=Mus musculus OX=10090 GN=Impdh2 PE=1 SV=2	0	63.201	30	12	15	12	514	55.8	7.28	0	4.78314e+07
High	Q923D2	Blvrb	Flavin reductase (NADPH) OS=Mus musculus OX=10090 GN=Blvrb PE=1 SV=3	0	62.75	66	9	24	9	206	22.2	7.01	5.58067	4.7646e+07	265896824
High	Q07235	Serpine2	Glia-derived nexin OS=Mus musculus OX=10090 GN=Serpine2 PE=1 SV=2	0	61.951	39	16	19	16	397	44.2	9.85	0.22032	9.69465e+07	21359234
High	P12246	Apcs	Serum amyloid P-component OS=Mus musculus OX=10090 GN=Apcs PE=1 SV=2	0	61.346	69	11	45	11	224	26.2	6.35	13.449	1.95304e+08	2.62665e+09
High	Q64455	Ptprj	Receptor-type tyrosine-protein phosphatase eta OS=Mus musculus OX=10090 GN=Ptprj PE=1 SV=2	0	61.343	14	15	16	15	1238	136.7	5.57	0.364182	4.80964e+07	1.75158e+07
High	P09528	Fth1	Ferritin heavy chain OS=Mus musculus OX=10090 GN=Fth1 PE=1 SV=2	0	61.091	62	11	17	11	182	21.1	5.88	0.0392041	2.34352e+08	9.18755e+06
High	O88342	Wdr1	WD repeat-containing protein 1 OS=Mus musculus OX=10090 GN=Wdr1 PE=1 SV=3	0	61.043	30	14	21	14	606	66.4	6.6	0.230653	1.09959e+08	2.53624e+07
High	P10518	Alad	Delta-aminolevulinic acid dehydratase OS=Mus musculus OX=10090 GN=Alad PE=1 SV=1	0	60.823	39	9	15	9	330	36	6.79	5.57139	2.27276e+07	1.26624e+08
High	Q64726	Azgp1	Zinc-alpha-2-glycoprotein OS=Mus musculus OX=10090 GN=Azgp1 PE=1 SV=2	0	60.587	48	13	24	13	307	35.3	6.18	4.11971	7.89436e+07	3.25224e+08
High	P11983	Tcp1	T-complex protein 1 subunit alpha OS=Mus musculus OX=10090 GN=Tcp1 PE=1 SV=3	0	60.571	34	15	18	15	556	60.4	6.16	0	9.4729e+07
High	Q91YI0	Asl	Argininosuccinate lyase OS=Mus musculus OX=10090 GN=Asl PE=1 SV=1	0	60.425	36	13	15	13	464	51.7	6.96	4.35416	3.90329e+07	1.69956e+08
High	P01801		Ig heavy chain V-III region J606 OS=Mus musculus OX=10090 PE=1 SV=1	0	60.215	66	7	22	1	115	12.8	7.12	0.13886	5.31364e+08	73785144
High	P07309	Ttr	Transthyretin OS=Mus musculus OX=10090 GN=Ttr PE=1 SV=1	0	59.958	67	9	37	9	147	15.8	6.16	3.66992	2.59316e+09	9.51669e+09
High	P01654		Ig kappa chain V-III region PC 2880/PC 1229 OS=Mus musculus OX=10090 PE=1 SV=1	0	59.832	96	6	28	2	111	12	5.34	0.335976	1.74523e+08	58635448
High	P01660		Ig kappa chain V-III region PC 3741/TEPC 111 OS=Mus musculus OX=10090 PE=1 SV=1	0	59.305	86	5	25	2	111	12.1	5.38	0.226466	4.20102e+08	95138840
High	P70389	Igfals	Insulin-like growth factor-binding protein complex acid labile subunit OS=Mus musculus OX=10090 GN=Igfals PE=1 SV=1	0	59.229	21	10	16	10	603	66.9	6.6	1.9828	1.89512e+07	3.75764e+07
High	Q80YC5	F12	Coagulation factor XII OS=Mus musculus OX=10090 GN=F12 PE=1 SV=2	0	58.635	16	8	15	8	597	65.7	6.84	4.3135	1.72551e+07	7.44297e+07
High	P11835	Itgb2	Integrin beta-2 OS=Mus musculus OX=10090 GN=Itgb2 PE=1 SV=2	0	58.253	17	10	13	10	771	85	7.12	0	3.4208e+07
High	P80314	Cct2	T-complex protein 1 subunit beta OS=Mus musculus OX=10090 GN=Cct2 PE=1 SV=4	0	58.066	29	11	11	11	535	57.4	6.4	2.48955	3.19345e+08	795025982
High	P52430	Pon1	Serum paraoxonase/arylesterase 1 OS=Mus musculus OX=10090 GN=Pon1 PE=1 SV=2	0	57.849	39	10	19	10	355	39.5	5.22	0.86358	1.61287e+08	139284504
High	Q9Z2U1	Psma5	Proteasome subunit alpha type-5 OS=Mus musculus OX=10090 GN=Psma5 PE=1 SV=1	0	57.806	54	9	22	9	241	26.4	4.79	0.378054	1.50877e+08	5.70397e+07
High	Q91Y97	Aldob	Fructose-bisphosphate aldolase B OS=Mus musculus OX=10090 GN=Aldob PE=1 SV=3	0	57.78	32	12	14	11	364	39.5	8.27	35.1315	5.73927e+06	201629234
High	P50247	Ahcy	Adenosylhomocysteinase OS=Mus musculus OX=10090 GN=Ahcy PE=1 SV=3	0	57.369	29	10	11	10	432	47.7	6.54	6.80763	1.45721e+07	9.92011e+07
High	Q9QXD6	Fbp1	Fructose-1,6-bisphosphatase 1 OS=Mus musculus OX=10090 GN=Fbp1 PE=1 SV=3	0	56.715	32	8	9	8	338	36.9	6.57	8.40249	3.98856e+06	3.35138e+07
High	Q9D7G0	Prps1	Ribose-phosphate pyrophosphokinase 1 OS=Mus musculus OX=10090 GN=Prps1 PE=1 SV=4	0	56.633	45	12	16	6	318	34.8	6.98	0	1.40399e+08
High	Q8BY89	Slc44a2	Choline transporter-like protein 2 OS=Mus musculus OX=10090 GN=Slc44a2 PE=1 SV=2	0	56.532	17	11	16	11	706	80.1	8.79	0	1.89851e+08
High	O88947	F10	Coagulation factor X OS=Mus musculus OX=10090 GN=F10 PE=1 SV=1	0	56.422	30	13	25	13	481	54	5.66	3.98013	8.09028e+07	322003544
High	P51885	Lum	Lumican OS=Mus musculus OX=10090 GN=Lum PE=1 SV=2	0	56.356	41	11	20	11	338	38.2	6.43	1.52083	1.5516e+08	235971468
High	P40142	Tkt	Transketolase OS=Mus musculus OX=10090 GN=Tkt PE=1 SV=1	0	56.319	27	12	14	12	623	67.6	7.5	2.81268	2.03077e+07	5.71191e+07
High	P10852	Slc3a2	4F2 cell-surface antigen heavy chain OS=Mus musculus OX=10090 GN=Slc3a2 PE=1 SV=1	0	55.984	27	13	17	13	526	58.3	5.91	0	9.16916e+07
High	Q61805	Lbp	Lipopolysaccharide-binding protein OS=Mus musculus OX=10090 GN=Lbp PE=1 SV=2	0	55.544	24	10	24	10	481	53	8.5	0.177025	3.10588e+08	54981753
High	Q61171	Prdx2	Peroxiredoxin-2 OS=Mus musculus OX=10090 GN=Prdx2 PE=1 SV=3	0	55.321	65	9	29	9	198	21.8	5.41	2.62106	2.1714e+08	569137170
High	Q61598	Gdi2	Rab GDP dissociation inhibitor beta OS=Mus musculus OX=10090 GN=Gdi2 PE=1 SV=1	0	55.078	33	11	14	8	445	50.5	6.25	0	3.47878e+06
High	P06151	Ldha	L-lactate dehydrogenase A chain OS=Mus musculus OX=10090 GN=Ldha PE=1 SV=3	0	54.987	39	12	23	12	332	36.5	7.74	2.7238	9.38408e+07	255603526
High	P80316	Cct5	T-complex protein 1 subunit epsilon OS=Mus musculus OX=10090 GN=Cct5 PE=1 SV=1	0	54.891	35	15	16	15	541	59.6	6.02	0.0829022	1.06199e+08	8804101
High	P62259	Ywhae	14-3-3 protein epsilon OS=Mus musculus OX=10090 GN=Ywhae PE=1 SV=1	0	54.352	47	12	24	9	255	29.2	4.74	0	3.37235e+07
High	P99026	Psmb4	Proteasome subunit beta type-4 OS=Mus musculus OX=10090 GN=Psmb4 PE=1 SV=1	0	53.713	45	7	16	7	264	29.1	5.64	0.635539	1.09113e+08	6.93458e+07
High	P80315	Cct4	T-complex protein 1 subunit delta OS=Mus musculus OX=10090 GN=Cct4 PE=1 SV=3	0	53.185	30	13	17	13	539	58	8.02	0.0592337	9.64409e+07	5.71255e+06
High	P61939	Serpina7	Thyroxine-binding globulin OS=Mus musculus OX=10090 GN=Serpina7 PE=2 SV=1	0	53.18	32	10	14	10	418	47	6.54	22.2017	2.23043e+06	49519461
High	P01843		Ig lambda-1 chain C region OS=Mus musculus OX=10090 PE=1 SV=1	0	52.816	81	5	52	5	105	11.6	6.27	0.216665	2.88912e+09	6.25973e+08
High	P11680	Cfp	Properdin OS=Mus musculus OX=10090 GN=Cfp PE=1 SV=2	0	52.786	22	9	12	9	464	50.3	7.84	0.215702	3.26936e+08	7.05208e+07
High	P19096	Fasn	Fatty acid synthase OS=Mus musculus OX=10090 GN=Fasn PE=1 SV=2	0	52.578	7	12	13	12	2504	272.3	6.58	0	9.33825e+06
High	P01791		Ig heavy chain V region HPCM6 OS=Mus musculus OX=10090 PE=1 SV=1	0	51.924	52	6	24	5	123	13.9	6.06	0.0994821	9.51024e+08	94609911
High	Q9D0M1	Prpsap1	Phosphoribosyl pyrophosphate synthase-associated protein 1 OS=Mus musculus OX=10090 GN=Prpsap1 PE=1 SV=1	0	51.837	35	9	10	6	356	39.4	7.2	0	3.1911e+07
High	O70165	Fcn1	Ficolin-1 OS=Mus musculus OX=10090 GN=Fcn1 PE=1 SV=1	0	51.484	39	9	17	9	334	36.3	6.52	0.388037	3.58154e+08	1.38977e+08
High	Q5I2A0	Serpina3g	Serine protease inhibitor A3G OS=Mus musculus OX=10090 GN=Serpina3g PE=1 SV=2	0	51.455	12	6	25	2	440	49	6.46	100		1.92112e+06
High	P01807		Ig heavy chain V region X44 OS=Mus musculus OX=10090 PE=1 SV=1	0	50.656	71	7	34	2	119	13.2	7.94	0.198029	1.27415e+09	252319192
High	P18527		Ig heavy chain V region 914 OS=Mus musculus OX=10090 PE=1 SV=1	0	50.526	80	6	20	5	97	10.7	9.17	0.343837	2.65345e+08	91235618
High	P01592	Jchain	Immunoglobulin J chain OS=Mus musculus OX=10090 GN=Jchain PE=1 SV=4	0	50.067	67	9	29	9	159	18	4.89	0.0575035	5.19005e+09	2.98446e+08
High	Q9QXY6	Ehd3	EH domain-containing protein 3 OS=Mus musculus OX=10090 GN=Ehd3 PE=1 SV=2	0	49.31	34	13	16	5	535	60.8	6.46	0	2.18998e+07
High	Q02357	Ank1	Ankyrin-1 OS=Mus musculus OX=10090 GN=Ank1 PE=1 SV=2	0	49.22	9	11	12	11	1862	204.1	6.55	0	2.13229e+07
High	P21981	Tgm2	Protein-glutamine gamma-glutamyltransferase 2 OS=Mus musculus OX=10090 GN=Tgm2 PE=1 SV=4	0	48.669	22	12	12	12	686	77	5.1	0.141314	6.0535e+07	8554455
High	O35930	Gp1ba	Platelet glycoprotein Ib alpha chain OS=Mus musculus OX=10090 GN=Gp1ba PE=1 SV=2	0	48.263	19	11	16	11	734	80	5.87	0.238835	1.28711e+08	30740648
High	P11499	Hsp90ab1	Heat shock protein HSP 90-beta OS=Mus musculus OX=10090 GN=Hsp90ab1 PE=1 SV=3	0	48.112	19	12	15	6	724	83.2	5.03	1.30796	2.65395e+06	3471267
High	P06800	Ptprc	Receptor-type tyrosine-protein phosphatase C OS=Mus musculus OX=10090 GN=Ptprc PE=1 SV=4	0	48.022	12	13	15	13	1293	144.7	5.94	0	4.07772e+07
High	P01676		Ig kappa chain V-VI region XRPC 24 OS=Mus musculus OX=10090 PE=1 SV=1	0	47.613	56	4	16	3	107	11.6	8.44	0.191311	5.94952e+08	113820996
High	P70290	Mpp1	55 kDa erythrocyte membrane protein OS=Mus musculus OX=10090 GN=Mpp1 PE=1 SV=1	0	47.45	27	10	13	10	466	52.2	7.2	0.0541595	5.78617e+07	3.13376e+06
High	Q62009	Postn	Periostin OS=Mus musculus OX=10090 GN=Postn PE=1 SV=2	0	47.371	21	13	14	13	838	93.1	7.53	0.18538	8.04562e+07	1.4915e+07
High	P40124	Cap1	Adenylyl cyclase-associated protein 1 OS=Mus musculus OX=10090 GN=Cap1 PE=1 SV=4	0	47.045	29	11	14	11	474	51.5	7.52	0.511688	5.36376e+07	27445725
High	P49722	Psma2	Proteasome subunit alpha type-2 OS=Mus musculus OX=10090 GN=Psma2 PE=1 SV=3	0	47.013	46	7	15	7	234	25.9	7.43	0.336787	1.33788e+08	4.50581e+07
High	P01638		Ig kappa chain V-V region L6 (Fragment) OS=Mus musculus OX=10090 PE=4 SV=1	0	46.667	36	3	24	1	115	13	7.81	0.522261	1.69481e+08	88513268
High	Q02105	C1qc	Complement C1q subcomponent subunit C OS=Mus musculus OX=10090 GN=C1qc PE=1 SV=2	0	46.487	27	6	27	6	246	26	8.54	0.00911261	8.3021e+09	75653811
High	P16301	Lcat	Phosphatidylcholine-sterol acyltransferase OS=Mus musculus OX=10090 GN=Lcat PE=1 SV=2	0	46.428	23	8	10	8	438	49.7	6.43	3.80876	2.06748e+07	78745483
High	P03977		Ig kappa chain V-III region 50S10.1 OS=Mus musculus OX=10090 PE=1 SV=1	0	46.235	74	5	24	1	111	12	5.06	0	4.67613e+07
High	Q8C166	Cpne1	Copine-1 OS=Mus musculus OX=10090 GN=Cpne1 PE=1 SV=1	0	45.817	25	13	13	12	536	58.8	5.66	0	1.14258e+08
High	O09061	Psmb1	Proteasome subunit beta type-1 OS=Mus musculus OX=10090 GN=Psmb1 PE=1 SV=1	0	45.784	38	7	13	7	240	26.4	7.81	0.204107	2.37234e+07	4842107
High	Q07968	F13b	Coagulation factor XIII B chain OS=Mus musculus OX=10090 GN=F13b PE=1 SV=2	0	45.74	19	11	14	11	669	76.1	6.92	0.100453	5.76419e+07	5790330
High	P18572	Bsg	Basigin OS=Mus musculus OX=10090 GN=Bsg PE=1 SV=2	0	45.695	26	9	18	9	389	42.4	5.85	0	2.48311e+08
High	P18528		Ig heavy chain V region 6.96 OS=Mus musculus OX=10090 PE=4 SV=1	0	45.446	64	5	20	3	98	11	7.93	0.221414	6.51142e+08	144171756
High	P26041	Msn	Moesin OS=Mus musculus OX=10090 GN=Msn PE=1 SV=3	0	45.011	19	11	13	6	577	67.7	6.6	0	3.02601e+07
High	P61205	Arf3	ADP-ribosylation factor 3 OS=Mus musculus OX=10090 GN=Arf3 PE=2 SV=2	0	44.973	57	9	13	5	181	20.6	7.43	0.0500024	5.63703e+07	2.81865e+06
High	Q07456	Ambp	Protein AMBP OS=Mus musculus OX=10090 GN=Ambp PE=1 SV=2	0	44.569	30	8	18	8	349	39	6.32	5.62433	5.98404e+07	336562200
High	P01665		Ig kappa chain V-III region PC 7043 OS=Mus musculus OX=10090 PE=1 SV=1	0	44.308	53	3	28	2	111	12	4.61	0.550759	2.41331e+08	132915052
High	Q6IRU2	Tpm4	Tropomyosin alpha-4 chain OS=Mus musculus OX=10090 GN=Tpm4 PE=1 SV=3	0	44.26	36	9	14	9	248	28.5	4.68	2.13401	1.58062e+07	3.37307e+07
High	Q91YP3	Dera	Deoxyribose-phosphate aldolase OS=Mus musculus OX=10090 GN=Dera PE=1 SV=1	0	43.994	43	11	11	11	318	35	8.72	0	4.86432e+07
High	P00687	Amy1	Alpha-amylase 1 OS=Mus musculus OX=10090 GN=Amy1 PE=1 SV=2	0	43.989	20	7	8	4	511	57.6	6.96	0.708712	4.02975e+06	2.85593e+06
High	Q9D1G1	Rab1b	Ras-related protein Rab-1B OS=Mus musculus OX=10090 GN=Rab1b PE=1 SV=1	0	43.982	60	9	11	5	201	22.2	5.73	0	3.57144e+07
High	P05480	Src	Neuronal proto-oncogene tyrosine-protein kinase Src OS=Mus musculus OX=10090 GN=Src PE=1 SV=5	0	43.898	24	10	12	8	535	59.9	7.42	0	1.79393e+07
High	Q9WVA4	Tagln2	Transgelin-2 OS=Mus musculus OX=10090 GN=Tagln2 PE=1 SV=4	0	43.831	46	8	15	8	199	22.4	8.24	6.84722	4.38107e+06	29998116
High	P62962	Pfn1	Profilin-1 OS=Mus musculus OX=10090 GN=Pfn1 PE=1 SV=2	0	43.776	65	7	22	7	140	14.9	8.28	0.625663	2.57938e+08	1.61382e+08
High	P01897	H2-L	H-2 class I histocompatibility antigen, L-D alpha chain OS=Mus musculus OX=10090 GN=H2-L PE=1 SV=2	0	43.683	30	9	15	2	362	40.7	6.25	0.809028	9.25808e+06	7.49005e+06
High	Q8VCG4	C8g	Complement component C8 gamma chain OS=Mus musculus OX=10090 GN=C8g PE=1 SV=1	0	43.646	44	6	15	6	202	22.5	9.25	0.273354	4.41926e+07	1.20802e+07
High	P24063	Itgal	Integrin alpha-L OS=Mus musculus OX=10090 GN=Itgal PE=1 SV=2	0	43.463	11	13	14	13	1163	128.2	6.11	0	6.86388e+07
High	Q08857	Cd36	Platelet glycoprotein 4 OS=Mus musculus OX=10090 GN=Cd36 PE=1 SV=2	0	43.273	29	9	13	9	472	52.7	8.35	0.00711238	2.86736e+08	2039377
High	Q9QUM4	Slamf1	Signaling lymphocytic activation molecule OS=Mus musculus OX=10090 GN=Slamf1 PE=1 SV=1	0	43.119	27	7	11	7	343	38.1	7.02	0	1.13098e+08
High	P68510	Ywhah	14-3-3 protein eta OS=Mus musculus OX=10090 GN=Ywhah PE=1 SV=2	0	42.946	46	11	19	6	246	28.2	4.89	0.15664	9.18592e+07	1.43888e+07
High	P46412	Gpx3	Glutathione peroxidase 3 OS=Mus musculus OX=10090 GN=Gpx3 PE=1 SV=2	0	42.688	41	9	37	9	226	25.4	8.22	1.0059	5.78026e+08	5.81439e+08
High	P18526		Ig heavy chain V region 345 OS=Mus musculus OX=10090 PE=1 SV=1	0	42.649	54	5	19	3	117	12.9	9.1	0	4.16833e+06
High	Q6P9J9	Ano6	Anoctamin-6 OS=Mus musculus OX=10090 GN=Ano6 PE=1 SV=1	0	42.292	12	9	11	9	911	106.2	6.76	0	2.92925e+07
High	P07361	Orm2	Alpha-1-acid glycoprotein 2 OS=Mus musculus OX=10090 GN=Orm2 PE=1 SV=1	0	41.684	28	5	89	3	207	23.8	5.45	30.7014	1.3387e+07	4.10999e+08
High	O08992	Sdcbp	Syntenin-1 OS=Mus musculus OX=10090 GN=Sdcbp PE=1 SV=1	0	41.597	44	8	12	8	299	32.4	7.15	0	2.16243e+08
High	Q9QUM9	Psma6	Proteasome subunit alpha type-6 OS=Mus musculus OX=10090 GN=Psma6 PE=1 SV=1	0	41.062	41	9	20	9	246	27.4	6.76	0.519047	1.96272e+08	1.01875e+08
High	Q6P069	Sri	Sorcin OS=Mus musculus OX=10090 GN=Sri PE=1 SV=1	0	40.968	39	8	26	8	198	21.6	5.59	0.0178515	8.64487e+08	15432422
High	P31532	Saa4	Serum amyloid A-4 protein OS=Mus musculus OX=10090 GN=Saa4 PE=1 SV=2	0	40.672	71	11	24	11	130	15.1	9.26	2.97144	1.73844e+08	516568686
High	P80313	Cct7	T-complex protein 1 subunit eta OS=Mus musculus OX=10090 GN=Cct7 PE=1 SV=1	0	40.474	22	10	10	10	544	59.6	7.84	0.00869126	1.17203e+08	1.01864e+06
High	P17742	Ppia	Peptidyl-prolyl cis-trans isomerase A OS=Mus musculus OX=10090 GN=Ppia PE=1 SV=2	0	40.396	62	10	28	10	164	18	7.9	0.343307	2.88278e+08	9.89679e+07
High	P01902	H2-K1	H-2 class I histocompatibility antigen, K-D alpha chain OS=Mus musculus OX=10090 GN=H2-K1 PE=1 SV=1	0	40.124	33	11	15	10	368	41.5	6.62	0.190205	1.17132e+08	22279123
High	P14824	Anxa6	Annexin A6 OS=Mus musculus OX=10090 GN=Anxa6 PE=1 SV=3	0	40.09	20	12	13	12	673	75.8	5.5	0.283575	1.22401e+07	3.47098e+06
High	Q9DBJ1	Pgam1	Phosphoglycerate mutase 1 OS=Mus musculus OX=10090 GN=Pgam1 PE=1 SV=3	0	39.976	33	6	6	6	254	28.8	7.18	100		21271251
High	P80317	Cct6a	T-complex protein 1 subunit zeta OS=Mus musculus OX=10090 GN=Cct6a PE=1 SV=3	0	39.784	23	12	13	9	531	58	7.08	0.0733089	8.27264e+07	6.06457e+06
High	Q60605	Myl6	Myosin light polypeptide 6 OS=Mus musculus OX=10090 GN=Myl6 PE=1 SV=3	0	39.63	50	6	9	6	151	16.9	4.65	0.198577	5.72006e+07	11358710
High	P05367	Saa2	Serum amyloid A-2 protein OS=Mus musculus OX=10090 GN=Saa2 PE=1 SV=1	0	39.513	51	7	14	4	122	13.6	6.93	248.023	1.38764e+06	344165050
High	P01673		Ig kappa chain V-III region PC 2485/PC 4039 OS=Mus musculus OX=10090 PE=1 SV=1	0	39.495	69	4	19	1	111	12	7.28	5.07215	3.67671e+07	186488528
High	P18525		Ig heavy chain V region 5-84 OS=Mus musculus OX=10090 PE=1 SV=1	0	39.273	50	4	16	2	117	12.9	8.88	0.899878	3.53035e+08	317688480
High	Q9CQW9	Ifitm3	Interferon-induced transmembrane protein 3 OS=Mus musculus OX=10090 GN=Ifitm3 PE=1 SV=1	0	39.009	48	4	6	4	137	14.9	7.4	0.184581	1.13313e+08	20915372
High	P62821	Rab1A	Ras-related protein Rab-1A OS=Mus musculus OX=10090 GN=Rab1A PE=1 SV=3	0	38.926	48	7	8	3	205	22.7	6.21	0	2.20058e+07
High	P01637		Ig kappa chain V-V region T1 OS=Mus musculus OX=10090 PE=4 SV=1	0	38.878	37	4	21	2	128	14.4	8.59	0.671357	6.01782e+07	40401013
High	B2RQC6	Cad	CAD protein OS=Mus musculus OX=10090 GN=Cad PE=1 SV=1	0	38.749	6	10	11	10	2225	243.1	6.43	0	6.75523e+06
High	Q80XR2	Atp2c1	Calcium-transporting ATPase type 2C member 1 OS=Mus musculus OX=10090 GN=Atp2c1 PE=1 SV=2	0	38.744	13	7	7	7	918	100.2	6.83	0	9.57008e+06
High	P46638	Rab11b	Ras-related protein Rab-11B OS=Mus musculus OX=10090 GN=Rab11b PE=1 SV=3	0	38.371	50	11	21	11	218	24.5	5.94	0.778648	2.31402e+08	180181036
High	P68254	Ywhaq	14-3-3 protein theta OS=Mus musculus OX=10090 GN=Ywhaq PE=1 SV=1	0	38.249	36	8	16	3	245	27.8	4.78	0.2362	1.26869e+07	2.99664e+06
High	Q9QZ25	Vnn3	Vascular non-inflammatory molecule 3 OS=Mus musculus OX=10090 GN=Vnn3 PE=1 SV=3	0	37.986	18	6	9	6	500	56.3	6.29	100		4.54611e+06
High	P04940		Ig kappa chain V-VI region NQ2-17.4.1 OS=Mus musculus OX=10090 PE=2 SV=1	0	37.961	34	4	17	3	107	11.6	9.36	0.281718	6.79429e+08	191407555
High	Q19LI2	A1bg	Alpha-1B-glycoprotein OS=Mus musculus OX=10090 GN=A1bg PE=1 SV=1	0	37.945	28	12	14	12	512	56.5	6.79	13.3685	4.30274e+06	57521373
High	P39876	Timp3	Metalloproteinase inhibitor 3 OS=Mus musculus OX=10090 GN=Timp3 PE=1 SV=1	0	37.928	31	6	13	6	211	24.2	8.76	0.016291	3.14644e+08	5.12586e+06
High	Q01730	Rsu1	Ras suppressor protein 1 OS=Mus musculus OX=10090 GN=Rsu1 PE=1 SV=3	0	37.908	44	10	16	10	277	31.5	8.88	0.932485	8.93298e+07	8.32987e+07
High	P03953	Cfd	Complement factor D OS=Mus musculus OX=10090 GN=Cfd PE=1 SV=1	0	37.856	35	6	16	6	259	28	6.67	9.10868	7.05798e+07	642888732
High	Q8VCS0	Pglyrp2	N-acetylmuramoyl-L-alanine amidase OS=Mus musculus OX=10090 GN=Pglyrp2 PE=1 SV=1	0	37.844	22	9	13	9	530	57.7	6.98	23.1766	5.10739e+06	118371899
High	O70570	Pigr	Polymeric immunoglobulin receptor OS=Mus musculus OX=10090 GN=Pigr PE=1 SV=1	0	37.6	21	11	11	11	771	84.9	5.4	0	9.99907e+07
High	Q8CI59	Steap3	Metalloreductase STEAP3 OS=Mus musculus OX=10090 GN=Steap3 PE=1 SV=1	0	37.408	18	7	9	7	488	54.7	9.22	0	1.066e+08
High	P42703	Lifr	Leukemia inhibitory factor receptor OS=Mus musculus OX=10090 GN=Lifr PE=1 SV=1	0	37.315	12	11	13	11	1092	122.5	6.04	0.203096	8.69771e+07	17664706
High	P15327	Bpgm	Bisphosphoglycerate mutase OS=Mus musculus OX=10090 GN=Bpgm PE=1 SV=2	0	37.222	40	9	14	9	259	30	7.06	8.21094	1.63238e+07	1.34034e+08
High	P61164	Actr1a	Alpha-centractin OS=Mus musculus OX=10090 GN=Actr1a PE=1 SV=1	0	37.169	26	6	9	6	376	42.6	6.64	0.142963	3.49115e+07	4.99104e+06
High	Q8BT60	Cpne3	Copine-3 OS=Mus musculus OX=10090 GN=Cpne3 PE=1 SV=2	0	37.077	14	8	11	6	533	59.5	5.78	0	3.63159e+07
High	O35639	Anxa3	Annexin A3 OS=Mus musculus OX=10090 GN=Anxa3 PE=1 SV=4	0	37.044	34	10	10	9	323	36.4	5.76	0	1.81648e+07
High	P14847	Crp	C-reactive protein OS=Mus musculus OX=10090 GN=Crp PE=1 SV=2	0	36.996	42	8	15	8	225	25.3	6.2	1.95211	5.71827e+07	111626953
High	P08752	Gnai2	Guanine nucleotide-binding protein G(i) subunit alpha-2 OS=Mus musculus OX=10090 GN=Gnai2 PE=1 SV=5	0	36.453	27	7	9	5	355	40.5	5.45	0	4.12392e+07
High	Q61176	Arg1	Arginase-1 OS=Mus musculus OX=10090 GN=Arg1 PE=1 SV=1	0	36.38	24	5	5	5	323	34.8	7.01	4.07769	2.37877e+06	9.6999e+06
High	P32037	Slc2a3	Solute carrier family 2, facilitated glucose transporter member 3 OS=Mus musculus OX=10090 GN=Slc2a3 PE=1 SV=1	0	36.235	12	5	7	5	493	53.4	4.98	0	1.79474e+08
High	P05366	Saa1	Serum amyloid A-1 protein OS=Mus musculus OX=10090 GN=Saa1 PE=1 SV=2	0	36.095	52	7	18	4	122	13.8	7.03	92.9286	6.59867e+06	613204436
High	P06330		Ig heavy chain V region AC38 205.12 OS=Mus musculus OX=10090 PE=1 SV=1	0	36.012	59	5	22	2	118	12.9	7.11	0.191907	5.43305e+08	104264058
High	Q64324	Stxbp2	Syntaxin-binding protein 2 OS=Mus musculus OX=10090 GN=Stxbp2 PE=1 SV=1	0	35.907	16	7	8	7	593	66.3	6.74	0	1.05295e+07
High	P51150	Rab7a	Ras-related protein Rab-7a OS=Mus musculus OX=10090 GN=Rab7a PE=1 SV=2	0	35.76	46	8	8	8	207	23.5	6.7	0	1.95635e+07
High	O54962	Banf1	Barrier-to-autointegration factor OS=Mus musculus OX=10090 GN=Banf1 PE=1 SV=1	0	35.662	51	5	10	5	89	10.1	6.09	0	2.06296e+08
High	Q9R1P3	Psmb2	Proteasome subunit beta type-2 OS=Mus musculus OX=10090 GN=Psmb2 PE=1 SV=1	0	35.593	33	6	14	6	201	22.9	7.02	0.248581	8.21669e+07	20425170
High	Q9JHH6	Cpb2	Carboxypeptidase B2 OS=Mus musculus OX=10090 GN=Cpb2 PE=1 SV=1	0	35.538	27	10	19	10	422	48.8	7.97	1.61334	5.39306e+07	8.70082e+07
High	P09581	Csf1r	Macrophage colony-stimulating factor 1 receptor OS=Mus musculus OX=10090 GN=Csf1r PE=1 SV=3	0	35.442	10	9	10	9	977	109.1	6.21	23.1982	7.21149e+06	167293916
High	P01643		Ig kappa chain V-V region MOPC 173 OS=Mus musculus OX=10090 PE=1 SV=1	0	35.429	31	2	33	2	108	11.8	9.1	0.2716	5.92224e+08	160848042
High	Q03311	Bche	Cholinesterase OS=Mus musculus OX=10090 GN=Bche PE=1 SV=2	0	35.275	16	8	10	8	603	68.4	7.25	1.43478	2.15294e+07	3.08899e+07
High	O88968	Tcn2	Transcobalamin-2 OS=Mus musculus OX=10090 GN=Tcn2 PE=1 SV=1	0	35.25	20	7	7	7	430	47.6	6.33	46.3867	812633	3.76954e+07
High	P04202	Tgfb1	Transforming growth factor beta-1 proprotein OS=Mus musculus OX=10090 GN=Tgfb1 PE=1 SV=1	0	35.073	26	10	14	10	390	44.3	8.62	0	1.7822e+08
High	Q80Z71	Tnn	Tenascin-N OS=Mus musculus OX=10090 GN=Tnn PE=1 SV=2	0	34.919	9	9	10	9	1560	173	5.41	0	5.99574e+07
High	P18524		Ig heavy chain V region RF OS=Mus musculus OX=10090 PE=1 SV=1	0	34.726	46	5	17	3	117	12.9	9.29	0.187813	2.67875e+08	50310292
High	P01639	Gm5571	Ig kappa chain V-V region MOPC 41 OS=Mus musculus OX=10090 GN=Gm5571 PE=1 SV=1	0	34.453	28	5	7	5	130	14.3	5.48	0.0954023	9.11261e+08	8.69364e+07
High	P47911	Rpl6	60S ribosomal protein L6 OS=Mus musculus OX=10090 GN=Rpl6 PE=1 SV=3	0	34.36	28	9	11	9	296	33.5	10.7	0.248124	4.30831e+07	10689926
High	Q9R1P1	Psmb3	Proteasome subunit beta type-3 OS=Mus musculus OX=10090 GN=Psmb3 PE=1 SV=1	0	34.008	32	6	11	6	205	22.9	6.55	0.362177	6.11846e+07	2.21597e+07
High	Q8R0Y6	Aldh1l1	Cytosolic 10-formyltetrahydrofolate dehydrogenase OS=Mus musculus OX=10090 GN=Aldh1l1 PE=1 SV=1	0	33.872	11	8	11	8	902	98.6	5.91	0	8.27794e+06
High	Q3UZZ4	Olfm4	Olfactomedin-4 OS=Mus musculus OX=10090 GN=Olfm4 PE=2 SV=1	0	33.828	19	8	9	8	505	57.3	6.38	0	1.26432e+08
High	P39039	Mbl1	Mannose-binding protein A OS=Mus musculus OX=10090 GN=Mbl1 PE=1 SV=1	0	33.767	41	9	18	7	239	25.4	7.61	11.5559	2.74123e+08	3167743351
High	Q9R098	Hgfac	Hepatocyte growth factor activator OS=Mus musculus OX=10090 GN=Hgfac PE=1 SV=1	0	33.584	15	7	10	7	653	70.5	7.03	100		5.41514e+07
High	P25911	Lyn	Tyrosine-protein kinase Lyn OS=Mus musculus OX=10090 GN=Lyn PE=1 SV=4	0	33.185	23	9	9	7	512	58.8	7.15	0	1.17169e+07
High	P70274	Selenop	Selenoprotein P OS=Mus musculus OX=10090 GN=Selenop PE=1 SV=3	0	33.033	27	9	16	9	380	42.7	7.09	2.33586	3.45239e+07	8.06431e+07
High	P09411	Pgk1	Phosphoglycerate kinase 1 OS=Mus musculus OX=10090 GN=Pgk1 PE=1 SV=4	0	32.777	21	6	10	6	417	44.5	7.9	2.18476	1.03522e+07	22617228
High	Q8K0D2	Habp2	Hyaluronan-binding protein 2 OS=Mus musculus OX=10090 GN=Habp2 PE=1 SV=2	0	32.719	11	8	10	8	558	62.3	6.37	0.713059	1.12416e+07	8015931
High	P10107	Anxa1	Annexin A1 OS=Mus musculus OX=10090 GN=Anxa1 PE=1 SV=2	0	32.681	32	8	8	8	346	38.7	7.37	0.168637	4.77594e+07	8.05398e+06
High	P02535	Krt10	Keratin, type I cytoskeletal 10 OS=Mus musculus OX=10090 GN=Krt10 PE=1 SV=3	0	32.598	13	9	19	5	570	57.7	5.11	1.12592	7.91685e+07	89137534
High	Q9JL99	Clec1b	C-type lectin domain family 1 member B OS=Mus musculus OX=10090 GN=Clec1b PE=1 SV=1	0	32.481	33	8	11	8	229	26.2	8.72	0	1.51835e+08
High	P10605	Ctsb	Cathepsin B OS=Mus musculus OX=10090 GN=Ctsb PE=1 SV=2	0	32.193	17	5	7	5	339	37.3	5.91	33.8095	1.13767e+06	3.84641e+07
High	P08071	Ltf	Lactotransferrin OS=Mus musculus OX=10090 GN=Ltf PE=1 SV=4	0	31.914	12	6	7	6	707	77.8	8.53	100		4.35834e+06
High	Q8K426	Retnlg	Resistin-like gamma OS=Mus musculus OX=10090 GN=Retnlg PE=1 SV=1	0	31.881	40	6	12	6	117	12.5	7.39	0.943418	1.97825e+08	186631424
High	Q80X76	Serpina3f	Serine protease inhibitor A3F OS=Mus musculus OX=10090 GN=Serpina3f PE=1 SV=3	0	31.793	7	3	33	1	445	50	5.01	0.731563	5.64897e+06	4132573
High	Q9EQ06	Hsd17b11	Estradiol 17-beta-dehydrogenase 11 OS=Mus musculus OX=10090 GN=Hsd17b11 PE=1 SV=1	0	31.78	29	7	7	7	298	32.9	8.66	0	2.51871e+07
High	P70296	Pebp1	Phosphatidylethanolamine-binding protein 1 OS=Mus musculus OX=10090 GN=Pebp1 PE=1 SV=3	0	31.574	45	5	10	5	187	20.8	5.4	0.633786	2.05728e+07	13038767
High	P11352	Gpx1	Glutathione peroxidase 1 OS=Mus musculus OX=10090 GN=Gpx1 PE=1 SV=2	0	31.503	46	7	13	7	201	22.3	7.21	1.02332	5.23866e+07	53608254
High	P23492	Pnp	Purine nucleoside phosphorylase OS=Mus musculus OX=10090 GN=Pnp PE=1 SV=2	0	31.26	27	5	6	5	289	32.3	6.16	100		3390524
High	O89053	Coro1a	Coronin-1A OS=Mus musculus OX=10090 GN=Coro1a PE=1 SV=5	0	31.258	20	6	8	6	461	51	6.48	0.754376	2.03042e+07	15316975
High	P33622	Apoc3	Apolipoprotein C-III OS=Mus musculus OX=10090 GN=Apoc3 PE=1 SV=2	0	31.068	51	4	36	4	99	11	4.75	0.221767	6.7326e+08	1.49307e+08
High	P01809		Ig heavy chain V region X24 OS=Mus musculus OX=10090 PE=1 SV=1	0	30.994	47	5	15	2	118	13.1	6.61	0.0479781	1.50952e+08	7.2424e+06
High	Q91V41	Rab14	Ras-related protein Rab-14 OS=Mus musculus OX=10090 GN=Rab14 PE=1 SV=3	0	30.975	45	6	8	6	215	23.9	6.21	0	5.32246e+07
High	Q9R1P0	Psma4	Proteasome subunit alpha type-4 OS=Mus musculus OX=10090 GN=Psma4 PE=1 SV=1	0	30.814	39	8	13	8	261	29.5	7.72	0.532971	1.46369e+08	7.80104e+07
High	Q4ZJN1	C1qtnf9	Complement C1q and tumor necrosis factor-related protein 9 OS=Mus musculus OX=10090 GN=C1qtnf9 PE=1 SV=1	0	30.8	27	7	8	7	333	34.5	7.91	0	5.0799e+07
High	Q7TMS5	Abcg2	Broad substrate specificity ATP-binding cassette transporter ABCG2 OS=Mus musculus OX=10090 GN=Abcg2 PE=1 SV=1	0	30.753	12	7	7	7	657	72.9	8.54	0	1.60547e+07
High	Q01768	Nme2	Nucleoside diphosphate kinase B OS=Mus musculus OX=10090 GN=Nme2 PE=1 SV=1	0	30.749	43	5	8	2	152	17.4	7.5	100		828623
High	P35700	Prdx1	Peroxiredoxin-1 OS=Mus musculus OX=10090 GN=Prdx1 PE=1 SV=1	0	30.623	41	8	12	8	199	22.2	8.12	1.30604	3.69778e+07	48294541
High	P40240	Cd9	CD9 antigen OS=Mus musculus OX=10090 GN=Cd9 PE=1 SV=2	0	30.569	29	6	14	6	226	25.2	7.23	0.00126133	1.09896e+09	1.38616e+06
High	P14152	Mdh1	Malate dehydrogenase, cytoplasmic OS=Mus musculus OX=10090 GN=Mdh1 PE=1 SV=3	0	30.562	28	7	10	7	334	36.5	6.58	0.424444	4.91825e+06	2087518
High	O70435	Psma3	Proteasome subunit alpha type-3 OS=Mus musculus OX=10090 GN=Psma3 PE=1 SV=3	0	30.376	28	8	13	8	255	28.4	5.44	0.179532	1.23834e+08	2.22321e+07
High	Q8BK48	Ces2e	Pyrethroid hydrolase Ces2e OS=Mus musculus OX=10090 GN=Ces2e PE=1 SV=1	0	30.36	13	6	8	6	559	62.3	6.16	3.71962	4.1229e+06	1.53356e+07
High	P62806	H4c1	Histone H4 OS=Mus musculus OX=10090 GN=H4c1 PE=1 SV=2	0	30.302	51	6	18	6	103	11.4	11.36	0.0523824	3.12947e+08	1.63929e+07
High	P01786		Ig heavy chain V region MOPC 47A OS=Mus musculus OX=10090 PE=1 SV=1	0	30.3	38	3	10	2	117	13	8.84	0.0571029	4.5503e+08	25983558
High	P01887	B2m	Beta-2-microglobulin OS=Mus musculus OX=10090 GN=B2m PE=1 SV=2	0	29.864	71	6	13	6	119	13.8	8.44	1.08874	1.59546e+08	1.73704e+08
High	Q9D3H2	Obp1a	Odorant-binding protein 1a OS=Mus musculus OX=10090 GN=Obp1a PE=1 SV=2	0	29.813	32	5	10	5	163	18.5	5.67	0.380027	1.03631e+08	3.93826e+07
High	P01646		Ig kappa chain V-V region HP 123E6 OS=Mus musculus OX=10090 PE=1 SV=1	0	29.748	56	6	17	3	108	12	7.97	0.189758	7.59209e+08	1.44066e+08
High	Q922U2	Krt5	Keratin, type II cytoskeletal 5 OS=Mus musculus OX=10090 GN=Krt5 PE=1 SV=1	0	29.687	10	8	11	3	580	61.7	7.75	1.46685	7.78725e+07	114227320
High	P08228	Sod1	Superoxide dismutase [Cu-Zn] OS=Mus musculus OX=10090 GN=Sod1 PE=1 SV=2	0	29.679	37	5	9	5	154	15.9	6.51	3.52319	5.28166e+07	186082770
High	P84084	Arf5	ADP-ribosylation factor 5 OS=Mus musculus OX=10090 GN=Arf5 PE=1 SV=2	0	29.543	47	7	9	3	180	20.5	6.79	0	1.21032e+07
High	P61982	Ywhag	14-3-3 protein gamma OS=Mus musculus OX=10090 GN=Ywhag PE=1 SV=2	0	29.327	31	8	15	2	247	28.3	4.89	0	7.40314e+06
High	Q61233	Lcp1	Plastin-2 OS=Mus musculus OX=10090 GN=Lcp1 PE=1 SV=4	0	29.248	13	7	10	6	627	70.1	5.33	100		2.3812e+06
High	Q64442	Sord	Sorbitol dehydrogenase OS=Mus musculus OX=10090 GN=Sord PE=1 SV=3	0	29.217	24	7	7	7	357	38.2	7.02	100		19863790
High	P00329	Adh1	Alcohol dehydrogenase 1 OS=Mus musculus OX=10090 GN=Adh1 PE=1 SV=2	0	29.204	34	8	9	8	375	39.7	8.1	5.42707	8.03494e+06	4.36061e+07
High	P21279	Gnaq	Guanine nucleotide-binding protein G(q) subunit alpha OS=Mus musculus OX=10090 GN=Gnaq PE=1 SV=4	0	29.145	26	7	8	6	359	42.1	5.68	0	8.25259e+06
High	P35278	Rab5c	Ras-related protein Rab-5C OS=Mus musculus OX=10090 GN=Rab5c PE=1 SV=2	0	29.037	41	7	8	4	216	23.4	8.41	0	4.03613e+07
High	O08709	Prdx6	Peroxiredoxin-6 OS=Mus musculus OX=10090 GN=Prdx6 PE=1 SV=3	0	28.967	35	5	5	5	224	24.9	6.01	3.62725	2.64426e+06	9.59138e+06
High	O35955	Psmb10	Proteasome subunit beta type-10 OS=Mus musculus OX=10090 GN=Psmb10 PE=1 SV=1	0	28.824	29	5	5	5	273	29	6.87	0	2.95409e+07
High	O09044	Snap23	Synaptosomal-associated protein 23 OS=Mus musculus OX=10090 GN=Snap23 PE=1 SV=1	0	28.575	37	5	6	5	210	23.2	4.98	0	1.39259e+07
High	Q61735	Cd47	Leukocyte surface antigen CD47 OS=Mus musculus OX=10090 GN=Cd47 PE=1 SV=2	0	28.422	21	7	9	7	303	33.1	8.63	0.0241009	2.21174e+08	5330500
High	Q02013	Aqp1	Aquaporin-1 OS=Mus musculus OX=10090 GN=Aqp1 PE=1 SV=3	0	28.278	25	4	8	4	269	28.8	7.43	0.0154811	3.66739e+08	5.67751e+06
High	Q8R411	Myct1	Myc target protein 1 OS=Mus musculus OX=10090 GN=Myct1 PE=1 SV=1	0	27.856	31	5	10	5	188	21.1	11	0	1.28607e+08
High	Q8QZY6	Tspan14	Tetraspanin-14 OS=Mus musculus OX=10090 GN=Tspan14 PE=1 SV=1	0	27.855	21	7	12	7	270	30.7	6.51	0	3.59831e+08
High	Q9D8E6	Rpl4	60S ribosomal protein L4 OS=Mus musculus OX=10090 GN=Rpl4 PE=1 SV=3	0	27.854	16	6	7	6	419	47.1	11	0	2.59525e+07
High	Q8BGG7	Ubash3b	Ubiquitin-associated and SH3 domain-containing protein B OS=Mus musculus OX=10090 GN=Ubash3b PE=1 SV=1	0	27.768	13	8	10	8	638	71.4	6.81	0.0874282	2.88844e+07	2525313
High	P01632	Igkv7-33	Ig kappa chain V-I region S107A OS=Mus musculus OX=10090 GN=Igkv7-33 PE=2 SV=1	0	27.588	51	5	11	4	114	12.7	8.98	0.0120702	9.31755e+07	1.12464e+06
High	O70370	Ctss	Cathepsin S OS=Mus musculus OX=10090 GN=Ctss PE=1 SV=2	0	27.524	17	4	5	4	340	38.4	6.96	7.1598	1.95966e+06	1.40308e+07
High	P36423	Tbxas1	Thromboxane-A synthase OS=Mus musculus OX=10090 GN=Tbxas1 PE=1 SV=2	0	27.175	18	7	7	7	533	60.4	7.15	0	3.07274e+06
High	P01820		Ig heavy chain V region PJ14 OS=Mus musculus OX=10090 PE=1 SV=1	0	27.174	33	3	9	3	115	12.4	8.16	0.218939	1.87007e+09	409430556
High	P62984	Uba52	Ubiquitin-60S ribosomal protein L40 OS=Mus musculus OX=10090 GN=Uba52 PE=1 SV=2	0	26.857	46	7	23	7	128	14.7	9.83	0.180262	5.3172e+08	9.58486e+07
High	P63001	Rac1	Ras-related C3 botulinum toxin substrate 1 OS=Mus musculus OX=10090 GN=Rac1 PE=1 SV=1	0	26.849	41	8	10	7	192	21.4	8.5	0.0314908	1.06646e+08	3358363
High	P18531	Ighv3-6	Ig heavy chain V region 3-6 OS=Mus musculus OX=10090 GN=Ighv3-6 PE=1 SV=1	0	26.832	36	3	12	3	116	13.1	8.78	0.269966	5.53846e+08	149519648
High	Q99KJ8	Dctn2	Dynactin subunit 2 OS=Mus musculus OX=10090 GN=Dctn2 PE=1 SV=3	0	26.806	20	6	8	6	402	44.1	5.26	0	5.02597e+06
High	P51912	Slc1a5	Neutral amino acid transporter B(0) OS=Mus musculus OX=10090 GN=Slc1a5 PE=1 SV=2	0	26.782	10	4	4	4	553	58.4	7.84	0	3.1245e+07
High	P01900	H2-D1	H-2 class I histocompatibility antigen, D-D alpha chain OS=Mus musculus OX=10090 GN=H2-D1 PE=1 SV=1	0	26.635	15	5	9	1	365	41.1	6.65	0	6.01776e+06
High	P28656	Nap1l1	Nucleosome assembly protein 1-like 1 OS=Mus musculus OX=10090 GN=Nap1l1 PE=1 SV=2	0	26.437	17	5	8	5	391	45.3	4.46	1.45165	6.60746e+06	9.5917e+06
High	Q63918	Cavin2	Caveolae-associated protein 2 OS=Mus musculus OX=10090 GN=Cavin2 PE=1 SV=3	0	26.28	18	6	7	6	418	46.7	5.21	0.67662	1.38029e+08	9.33932e+07
High	P01803		Ig heavy chain V region AMPC1 OS=Mus musculus OX=10090 PE=1 SV=1	0	26.241	50	5	14	1	113	12.7	7.99	0	1.75206e+07
High	P08113	Hsp90b1	Endoplasmin OS=Mus musculus OX=10090 GN=Hsp90b1 PE=1 SV=2	0	26.09	8	5	8	4	802	92.4	4.82	0.0273878	1.09939e+08	3.01099e+06
High	Q00724	Rbp4	Retinol-binding protein 4 OS=Mus musculus OX=10090 GN=Rbp4 PE=1 SV=2	0	26.062	40	6	11	6	201	23.2	5.99	1.96512	3.85477e+07	7.57509e+07
High	Q61390	Cct6b	T-complex protein 1 subunit zeta-2 OS=Mus musculus OX=10090 GN=Cct6b PE=1 SV=4	0	25.897	10	4	5	1	531	58.1	7.36	0	4.36731e+07
High	Q60994	Adipoq	Adiponectin OS=Mus musculus OX=10090 GN=Adipoq PE=1 SV=2	0	25.768	26	6	17	6	247	26.8	5.57	0.409052	1.75773e+08	71900529
High	P28063	Psmb8	Proteasome subunit beta type-8 OS=Mus musculus OX=10090 GN=Psmb8 PE=1 SV=2	0	25.689	25	6	10	6	276	30.2	6.68	0.466613	7.75022e+07	36163517
High	P01821		Ig heavy chain V region MC101 OS=Mus musculus OX=10090 PE=1 SV=1	0	25.583	53	3	9	3	116	12.6	8.78	0.147506	5.81513e+08	85776536
High	P14148	Rpl7	60S ribosomal protein L7 OS=Mus musculus OX=10090 GN=Rpl7 PE=1 SV=2	0	25.516	31	8	10	8	270	31.4	10.89	0.0536249	3.28933e+07	1.7639e+06
High	O88792	F11r	Junctional adhesion molecule A OS=Mus musculus OX=10090 GN=F11r PE=1 SV=2	0	25.476	19	4	6	4	300	32.4	6.77	0	2.51972e+07
High	P06745	Gpi	Glucose-6-phosphate isomerase OS=Mus musculus OX=10090 GN=Gpi PE=1 SV=4	0	25.342	18	7	8	7	558	62.7	8.13	100		13130410
High	O55234	Psmb5	Proteasome subunit beta type-5 OS=Mus musculus OX=10090 GN=Psmb5 PE=1 SV=3	0	25.11	29	7	9	7	264	28.5	7.02	0.171987	3.54936e+07	6.10443e+06
High	Q60857	Slc6a4	Sodium-dependent serotonin transporter OS=Mus musculus OX=10090 GN=Slc6a4 PE=1 SV=4	0	25.072	10	6	7	6	630	70	6.18	0	1.45726e+08
High	P61028	Rab8b	Ras-related protein Rab-8B OS=Mus musculus OX=10090 GN=Rab8b PE=1 SV=1	0	25.012	32	6	7	3	207	23.6	9.07	0	1.02355e+07
High	Q08879	Fbln1	Fibulin-1 OS=Mus musculus OX=10090 GN=Fbln1 PE=1 SV=2	0	24.777	10	5	5	5	705	78	5.16	0.57585	3.9212e+07	22580201
High	Q64339	Isg15	Ubiquitin-like protein ISG15 OS=Mus musculus OX=10090 GN=Isg15 PE=1 SV=4	0	24.63	53	5	8	5	161	17.9	7.9	17.1647	3.95861e+06	67948180
High	Q91YN9	Bag2	BAG family molecular chaperone regulator 2 OS=Mus musculus OX=10090 GN=Bag2 PE=1 SV=1	0	24.621	38	6	6	6	210	23.5	6.42	0.0409135	1.73248e+07	708816
High	P29416	Hexa	Beta-hexosaminidase subunit alpha OS=Mus musculus OX=10090 GN=Hexa PE=1 SV=2	0	24.44	13	5	5	5	528	60.6	6.54	1.1627	7.12487e+06	8284065
High	P01635		Ig kappa chain V-V region K2 (Fragment) OS=Mus musculus OX=10090 PE=1 SV=1	0	24.381	41	4	12	4	115	12.6	8.31	0.303835	9.11737e+08	277017048
High	Q64475	H2bc3	Histone H2B type 1-B OS=Mus musculus OX=10090 GN=H2bc3 PE=1 SV=3	0	24.361	52	8	13	1	126	13.9	10.32	0.057806	5.75738e+06	332811
High	P03976		Ig kappa chain V-II region 17S29.1 OS=Mus musculus OX=10090 PE=1 SV=1	0	24.075	69	3	7	3	113	12.4	7.99	0.528029	2.34471e+08	1.23807e+08
High	Q9WV54	Asah1	Acid ceramidase OS=Mus musculus OX=10090 GN=Asah1 PE=1 SV=1	0	24.045	19	5	5	5	394	44.6	8.46	0	1.43883e+06
High	P01723		Ig lambda-1 chain V region OS=Mus musculus OX=10090 PE=1 SV=2	0	23.882	36	2	12	1	117	12.2	5.21	0.185739	6.41701e+08	119189136
High	P28076	Psmb9	Proteasome subunit beta type-9 OS=Mus musculus OX=10090 GN=Psmb9 PE=1 SV=1	0	23.824	31	5	5	5	219	23.4	5.22	0	2.56178e+07
High	P01750		Ig heavy chain V region 102 OS=Mus musculus OX=10090 PE=1 SV=1	0	23.818	29	3	16	2	117	12.9	8.6	0.228935	2.15263e+08	49281373
High	Q9WVJ3	Cpq	Carboxypeptidase Q OS=Mus musculus OX=10090 GN=Cpq PE=1 SV=1	0	23.75	16	5	6	5	470	51.8	6.21	100		1.30034e+07
High	P15532	Nme1	Nucleoside diphosphate kinase A OS=Mus musculus OX=10090 GN=Nme1 PE=1 SV=1	0	23.737	34	4	8	1	152	17.2	7.37	100		6.16572e+06
High	P01631		Ig kappa chain V-II region 26-10 OS=Mus musculus OX=10090 PE=1 SV=1	0	23.616	39	3	23	3	113	12.3	8.88	0.157376	6.31412e+09	993693277
High	P49222	Epb42	Protein 4.2 OS=Mus musculus OX=10090 GN=Epb42 PE=1 SV=3	0	23.548	9	5	5	5	691	76.7	7.31	1.62599	3.14308e+07	51106384
High	Q99JY9	Actr3	Actin-related protein 3 OS=Mus musculus OX=10090 GN=Actr3 PE=1 SV=3	0	23.436	20	6	7	6	418	47.3	5.88	0.339206	1.64772e+07	5.58916e+06
High	P28660	Nckap1	Nck-associated protein 1 OS=Mus musculus OX=10090 GN=Nckap1 PE=1 SV=2	0	23.318	5	5	5	5	1128	128.7	6.62	0	1.03694e+07
High	P33587	Proc	Vitamin K-dependent protein C OS=Mus musculus OX=10090 GN=Proc PE=1 SV=2	0	23.286	14	6	7	6	460	51.8	6.35	1.84882	1.41454e+07	2.61523e+07
High	Q64525	Hist2h2bb	Histone H2B type 2-B OS=Mus musculus OX=10090 GN=Hist2h2bb PE=1 SV=3	0	23.169	52	8	10	1	126	13.9	10.32	0.0228001	2.81388e+07	641567
High	P07744	Krt4	Keratin, type II cytoskeletal 4 OS=Mus musculus OX=10090 GN=Krt4 PE=1 SV=2	0	23.07	12	6	6	4	525	56.2	8.15	1.08775	1.86083e+06	2.02411e+06
High	P20444	Prkca	Protein kinase C alpha type OS=Mus musculus OX=10090 GN=Prkca PE=1 SV=3	0	22.995	10	7	7	5	672	76.8	7.14	0	1.23171e+07
High	P70195	Psmb7	Proteasome subunit beta type-7 OS=Mus musculus OX=10090 GN=Psmb7 PE=1 SV=1	0	22.993	23	5	8	5	277	29.9	7.99	0.406269	4.93181e+07	20036436
High	P12815	Pdcd6	Programmed cell death protein 6 OS=Mus musculus OX=10090 GN=Pdcd6 PE=1 SV=2	0	22.716	33	6	8	6	191	21.9	5.4	0	4.25993e+07
High	P51863	Atp6v0d1	V-type proton ATPase subunit d 1 OS=Mus musculus OX=10090 GN=Atp6v0d1 PE=1 SV=2	0	22.593	18	5	5	5	351	40.3	5	0	1.79583e+07
High	Q9QZI9	Serinc3	Serine incorporator 3 OS=Mus musculus OX=10090 GN=Serinc3 PE=1 SV=2	0	22.566	13	5	7	5	472	52.6	7.23	0	5.22532e+07
High	P01636		Ig kappa chain V-V region MOPC 149 OS=Mus musculus OX=10090 PE=1 SV=1	0	22.461	35	3	10	3	108	12	7.28	0.113146	5.84819e+08	66169944
High	P09103	P4hb	Protein disulfide-isomerase OS=Mus musculus OX=10090 GN=P4hb PE=1 SV=2	0	22.394	16	5	7	5	509	57	4.88	0	3.66103e+06
High	Q91V80	Apof	Apolipoprotein F OS=Mus musculus OX=10090 GN=Apof PE=2 SV=2	0	22.382	6	1	2	1	315	34.3	5.82	2.36383	1.27764e+06	3.02012e+06
High	P00688	Amy2	Pancreatic alpha-amylase OS=Mus musculus OX=10090 GN=Amy2 PE=1 SV=2	0	22.352	9	4	4	1	508	57.3	7.28	0.00996306	2.16454e+08	2156548
High	Q8BH00	Aldh8a1	2-aminomuconic semialdehyde dehydrogenase OS=Mus musculus OX=10090 GN=Aldh8a1 PE=1 SV=1	0	22.317	14	4	4	4	487	53.6	7.55	100		1.50909e+06
High	Q8C165	Pm20d1	N-fatty-acyl-amino acid synthase/hydrolase PM20D1 OS=Mus musculus OX=10090 GN=Pm20d1 PE=1 SV=1	0	22.275	14	5	6	5	503	55.6	6.43	0	1.40082e+07
High	Q9R0P5	Dstn	Destrin OS=Mus musculus OX=10090 GN=Dstn PE=1 SV=3	0	22.25	38	6	6	5	165	18.5	7.97	0	1.10606e+07
High	Q8K558	Treml1	Trem-like transcript 1 protein OS=Mus musculus OX=10090 GN=Treml1 PE=1 SV=2	0	22.231	26	5	7	5	317	33.5	5.25	0.249914	4.79708e+07	11988598
High	P51910	Apod	Apolipoprotein D OS=Mus musculus OX=10090 GN=Apod PE=1 SV=1	0	22.128	26	5	15	5	189	21.5	4.91	2.6398	6.87462e+07	181476516
High	O70503	Hsd17b12	Very-long-chain 3-oxoacyl-CoA reductase OS=Mus musculus OX=10090 GN=Hsd17b12 PE=1 SV=1	0	22.082	23	7	8	7	312	34.7	9.52	0	1.00345e+07
High	Q9JM99	Prg4	Proteoglycan 4 OS=Mus musculus OX=10090 GN=Prg4 PE=1 SV=2	0	22.038	7	8	14	8	1054	115.9	8.41	7.27217	6.0861e+06	4.42591e+07
High	P01633	Igk-V19-17	Ig kappa chain V19-17 OS=Mus musculus OX=10090 GN=Igk-V19-17 PE=1 SV=1	0	22.017	35	5	15	4	149	16.4	6.92	0.436419	1.37458e+09	599893430
High	Q61508	Ecm1	Extracellular matrix protein 1 OS=Mus musculus OX=10090 GN=Ecm1 PE=1 SV=2	0	21.997	13	7	9	7	559	62.8	6.8	0.567371	2.75189e+07	15613412
High	Q00519	Xdh	Xanthine dehydrogenase/oxidase OS=Mus musculus OX=10090 GN=Xdh PE=1 SV=5	0	21.877	4	4	4	4	1335	146.5	7.56	100		3.52748e+06
High	P01758	Igh-VJ558	Ig heavy chain V region 108A OS=Mus musculus OX=10090 GN=Igh-VJ558 PE=4 SV=1	0	21.726	30	2	8	2	117	13	7.97	0.118901	6.45027e+07	7.66942e+06
High	P04104	Krt1	Keratin, type II cytoskeletal 1 OS=Mus musculus OX=10090 GN=Krt1 PE=1 SV=4	0	21.529	7	6	11	3	637	65.6	8.15	1.18605	4.66361e+07	55312596
High	P27773	Pdia3	Protein disulfide-isomerase A3 OS=Mus musculus OX=10090 GN=Pdia3 PE=1 SV=2	0	21.447	14	5	6	5	505	56.6	6.21	0.18759	1.74039e+07	3264809
High	P01642	Gm10881	Ig kappa chain V-V region L7 (Fragment) OS=Mus musculus OX=10090 GN=Gm10881 PE=1 SV=1	0	21.278	23	2	7	2	115	12.6	5.94	0.396402	6.93127e+08	274756868
High	P15702	Spn	Leukosialin OS=Mus musculus OX=10090 GN=Spn PE=1 SV=1	0	21.136	12	3	3	3	395	40	4.96	0	3.7873e+07
High	Q9QUI0	Rhoa	Transforming protein RhoA OS=Mus musculus OX=10090 GN=Rhoa PE=1 SV=1	0	21.08	26	4	6	4	193	21.8	6.1	0.145038	2.30275e+07	3.33987e+06
High	P17751	Tpi1	Triosephosphate isomerase OS=Mus musculus OX=10090 GN=Tpi1 PE=1 SV=5	0	21.056	29	5	7	5	249	26.7	7.3	0.429362	8.04054e+07	34523055
High	Q9DBC7	Prkar1a	cAMP-dependent protein kinase type I-alpha regulatory subunit OS=Mus musculus OX=10090 GN=Prkar1a PE=1 SV=3	0	21.031	17	5	5	5	381	43.2	5.35	0	9.89076e+06
High	Q9CPY7	Lap3	Cytosol aminopeptidase OS=Mus musculus OX=10090 GN=Lap3 PE=1 SV=3	0	21.025	16	6	6	6	519	56.1	7.72	1.31404	6.8395e+06	8.98737e+06
High	Q9JLN5	Ermap	Erythroid membrane-associated protein OS=Mus musculus OX=10090 GN=Ermap PE=1 SV=2	0	21.012	8	3	3	3	566	63.5	8.16	0.163034	1.62163e+07	2.6438e+06
High	Q8R3S2	Tspan33	Tetraspanin-33 OS=Mus musculus OX=10090 GN=Tspan33 PE=1 SV=1	0	20.933	13	4	5	4	283	31.5	7.17	0	3.52923e+07
High	O08742	Gp5	Platelet glycoprotein V OS=Mus musculus OX=10090 GN=Gp5 PE=1 SV=1	0	20.878	9	5	7	5	567	63.4	8.97	5.66517	3.941e+06	2.23265e+07
High	P61027	Rab10	Ras-related protein Rab-10 OS=Mus musculus OX=10090 GN=Rab10 PE=1 SV=1	0	20.785	29	6	7	5	200	22.5	8.38	0	2.02618e+07
High	O88844	Idh1	Isocitrate dehydrogenase [NADP] cytoplasmic OS=Mus musculus OX=10090 GN=Idh1 PE=1 SV=2	0	20.67	13	5	5	5	414	46.6	7.17	0.883342	1.3016e+07	1.14976e+07
High	P56395	Cyb5a	Cytochrome b5 OS=Mus musculus OX=10090 GN=Cyb5a PE=1 SV=2	0	20.64	31	3	3	3	134	15.2	5.07	0	4.92531e+06
High	P01749	Ighv1-61	Ig heavy chain V region 3 OS=Mus musculus OX=10090 GN=Ighv1-61 PE=1 SV=1	0	20.616	28	3	14	2	117	13	7.87	0	1.77493e+07
High	Q99PT1	Arhgdia	Rho GDP-dissociation inhibitor 1 OS=Mus musculus OX=10090 GN=Arhgdia PE=1 SV=3	0	20.613	23	3	6	3	204	23.4	5.2	1.83612	6.17912e+06	11345602
High	Q63880	Ces3a	Carboxylesterase 3A OS=Mus musculus OX=10090 GN=Ces3a PE=1 SV=2	0	20.599	17	7	8	7	571	63.3	6.14	0	1.7984e+07
High	Q8BJU2	Tspan9	Tetraspanin-9 OS=Mus musculus OX=10090 GN=Tspan9 PE=1 SV=1	0	20.512	18	4	7	4	239	26.7	7.42	0	1.17376e+08
High	P68037	Ube2l3	Ubiquitin-conjugating enzyme E2 L3 OS=Mus musculus OX=10090 GN=Ube2l3 PE=1 SV=1	0	20.484	30	3	3	3	154	17.9	8.51	100		5.7398e+06
High	P23927	Cryab	Alpha-crystallin B chain OS=Mus musculus OX=10090 GN=Cryab PE=1 SV=2	0	20.364	45	6	8	6	175	20.1	7.33	0	5.99017e+06
High	Q8K209	Adgrg1	Adhesion G-protein coupled receptor G1 OS=Mus musculus OX=10090 GN=Adgrg1 PE=1 SV=1	0	20.027	8	5	5	5	687	77.2	8.59	0	2.29584e+07
High	Q02053	Uba1	Ubiquitin-like modifier-activating enzyme 1 OS=Mus musculus OX=10090 GN=Uba1 PE=1 SV=1	0	19.831	6	4	5	4	1058	117.7	5.66	0	1.78984e+06
High	Q8C129	Lnpep	Leucyl-cystinyl aminopeptidase OS=Mus musculus OX=10090 GN=Lnpep PE=1 SV=1	0	19.617	7	5	6	5	1025	117.2	5.96	0	6.7106e+06
High	P06327	Gm5629	Ig heavy chain V region VH558 A1/A4 OS=Mus musculus OX=10090 GN=Gm5629 PE=2 SV=1	0	19.372	38	4	12	4	117	13	9.1	0.164093	5.82328e+08	9.55561e+07
High	Q9DC29	Abcb6	ATP-binding cassette sub-family B member 6 OS=Mus musculus OX=10090 GN=Abcb6 PE=1 SV=1	0	19.214	6	3	3	3	842	93.7	8.05	0	1.06702e+07
High	P35282	Rab21	Ras-related protein Rab-21 OS=Mus musculus OX=10090 GN=Rab21 PE=1 SV=4	0	19.068	18	3	4	3	222	24.1	7.94	0	3.71925e+06
High	Q99P58	Rab27b	Ras-related protein Rab-27B OS=Mus musculus OX=10090 GN=Rab27b PE=1 SV=3	0	19.041	24	4	4	4	218	24.5	5.54	0	4.54432e+07
High	Q9R0P3	Esd	S-formylglutathione hydrolase OS=Mus musculus OX=10090 GN=Esd PE=1 SV=1	0	19.036	24	4	5	4	282	31.3	7.12	3.40209	2.5669e+06	8732819
High	Q3U0B3	Dhrs11	Dehydrogenase/reductase SDR family member 11 OS=Mus musculus OX=10090 GN=Dhrs11 PE=1 SV=1	0	19.026	20	4	4	4	260	28.3	6.34	100		35452565
High	Q61730	Il1rap	Interleukin-1 receptor accessory protein OS=Mus musculus OX=10090 GN=Il1rap PE=1 SV=1	0	19.021	9	6	8	6	570	65.7	7.77	1.6526	1.1603e+07	19175082
High	P14211	Calr	Calreticulin OS=Mus musculus OX=10090 GN=Calr PE=1 SV=1	0	18.845	20	5	7	5	416	48	4.49	0.443088	1.09564e+07	4.85466e+06
High	P70280	Vamp7	Vesicle-associated membrane protein 7 OS=Mus musculus OX=10090 GN=Vamp7 PE=1 SV=1	0	18.811	29	6	6	6	220	25	8.6	0	5.03065e+06
High	P97807	Fh	Fumarate hydratase, mitochondrial OS=Mus musculus OX=10090 GN=Fh PE=1 SV=3	0	18.707	12	4	4	4	507	54.3	9.04	100		4912176
High	Q9Z127	Slc7a5	Large neutral amino acids transporter small subunit 1 OS=Mus musculus OX=10090 GN=Slc7a5 PE=1 SV=2	0	18.69	6	3	4	3	512	55.8	7.9	0	1.52781e+07
High	Q6Q477	Atp2b4	Plasma membrane calcium-transporting ATPase 4 OS=Mus musculus OX=10090 GN=Atp2b4 PE=1 SV=1	0	18.652	5	6	7	6	1205	133	6.13	0	4.22327e+07
High	Q60692	Psmb6	Proteasome subunit beta type-6 OS=Mus musculus OX=10090 GN=Psmb6 PE=1 SV=3	0	18.606	29	4	7	4	238	25.4	5.11	0.25762	4.58813e+07	11819947
High	P19467	Muc13	Mucin-13 OS=Mus musculus OX=10090 GN=Muc13 PE=2 SV=1	0	18.598	8	4	4	4	573	58.7	6.52	0.586059	9.43289e+06	5.52823e+06
High	P60766	Cdc42	Cell division control protein 42 homolog OS=Mus musculus OX=10090 GN=Cdc42 PE=1 SV=2	0	18.495	21	3	3	2	191	21.2	6.55	0	1.1217e+07
High	P01630		Ig kappa chain V-II region 7S34.1 OS=Mus musculus OX=10090 PE=1 SV=1	0	18.427	21	2	11	2	113	12.5	8.65	0.10641	6.51849e+08	69363491
High	Q61316	Hspa4	Heat shock 70 kDa protein 4 OS=Mus musculus OX=10090 GN=Hspa4 PE=1 SV=1	0	18.357	8	5	7	5	841	94.1	5.24	100		1.1457e+06
High	Q99JW4	Lims1	LIM and senescent cell antigen-like-containing domain protein 1 OS=Mus musculus OX=10090 GN=Lims1 PE=1 SV=3	0	18.343	17	6	9	6	325	37.2	8.05	0.0997447	3.88278e+07	3872863
High	O70404	Vamp8	Vesicle-associated membrane protein 8 OS=Mus musculus OX=10090 GN=Vamp8 PE=1 SV=1	0	18.241	39	4	7	4	101	11.4	8.19	0	1.06856e+08
High	Q8BFY6	Pef1	Peflin OS=Mus musculus OX=10090 GN=Pef1 PE=1 SV=1	0	18.161	17	5	5	5	275	29.2	6.3	0.573456	1.63953e+07	9401978
High	P23116	Eif3a	Eukaryotic translation initiation factor 3 subunit A OS=Mus musculus OX=10090 GN=Eif3a PE=1 SV=5	0	18.159	5	6	6	6	1344	161.8	6.77	0	3.1152e+06
High	P07356	Anxa2	Annexin A2 OS=Mus musculus OX=10090 GN=Anxa2 PE=1 SV=2	0	17.954	13	4	4	4	339	38.7	7.69	0	2.08866e+07
High	Q8BPB5	Efemp1	EGF-containing fibulin-like extracellular matrix protein 1 OS=Mus musculus OX=10090 GN=Efemp1 PE=1 SV=1	0	17.952	17	6	7	6	493	54.9	5.14	0.710815	8.3064e+06	5.90431e+06
High	Q5SX40	Myh1	Myosin-1 OS=Mus musculus OX=10090 GN=Myh1 PE=1 SV=1	0	17.57	4	6	6	6	1942	223.2	5.76	0	3.17628e+06
High	Q9EQF2	Kel	Kell blood group glycoprotein homolog OS=Mus musculus OX=10090 GN=Kel PE=1 SV=1	0	17.522	7	4	5	4	713	80.8	6.32	0	6.27337e+06
High	Q08761	Pros1	Vitamin K-dependent protein S OS=Mus musculus OX=10090 GN=Pros1 PE=2 SV=1	0	17.409	7	4	4	4	675	74.9	5.82	100		942924
High	P41245	Mmp9	Matrix metalloproteinase-9 OS=Mus musculus OX=10090 GN=Mmp9 PE=1 SV=2	0	17.334	7	4	4	4	730	80.5	6.09	1.39817	1.07347e+07	15008873
High	P47753	Capza1	F-actin-capping protein subunit alpha-1 OS=Mus musculus OX=10090 GN=Capza1 PE=1 SV=4	0	17.297	16	3	5	2	286	32.9	5.55	0.736483	1.56689e+07	11539903
High	O35566	Cd151	CD151 antigen OS=Mus musculus OX=10090 GN=Cd151 PE=1 SV=2	0	17.157	19	5	7	5	253	28.2	7.47	0.0128364	9.84208e+07	1.26337e+06
High	Q6P5F7	Ttyh3	Protein tweety homolog 3 OS=Mus musculus OX=10090 GN=Ttyh3 PE=1 SV=1	0	17.153	9	4	5	4	524	57.7	5.85	0	2.10668e+07
High	P48962	Slc25a4	ADP/ATP translocase 1 OS=Mus musculus OX=10090 GN=Slc25a4 PE=1 SV=4	0	17.146	21	6	6	6	298	32.9	9.72	0	6.8939e+06
High	Q9ER00	Stx12	Syntaxin-12 OS=Mus musculus OX=10090 GN=Stx12 PE=1 SV=1	0	17.133	15	3	3	3	274	31.2	5.44	0	2.36632e+07
High	Q8VHL0	Slc14a1	Urea transporter 1 OS=Mus musculus OX=10090 GN=Slc14a1 PE=1 SV=2	0	17.13	13	6	8	6	384	42.1	7.9	0	1.29703e+08
High	Q61599	Arhgdib	Rho GDP-dissociation inhibitor 2 OS=Mus musculus OX=10090 GN=Arhgdib PE=1 SV=3	0	17.104	34	4	6	4	200	22.8	5.11	0	1.46932e+07
High	P62301	Rps13	40S ribosomal protein S13 OS=Mus musculus OX=10090 GN=Rps13 PE=1 SV=2	0	17.048	26	4	5	4	151	17.2	10.54	0	4.88298e+06
High	Q8BSM7	Slc43a1	Large neutral amino acids transporter small subunit 3 OS=Mus musculus OX=10090 GN=Slc43a1 PE=1 SV=1	0	16.933	7	4	6	4	564	62.6	8.12	0	3.9003e+07
High	P58389	Ptpa	Serine/threonine-protein phosphatase 2A activator OS=Mus musculus OX=10090 GN=Ptpa PE=1 SV=1	0	16.93	12	2	3	2	323	36.7	6.39	100		2.7278e+06
High	P06801	Me1	NADP-dependent malic enzyme OS=Mus musculus OX=10090 GN=Me1 PE=1 SV=2	0	16.818	8	3	3	3	572	63.9	7.44	1.77588	2.51006e+06	4.45756e+06
High	P34928	Apoc1	Apolipoprotein C-I OS=Mus musculus OX=10090 GN=Apoc1 PE=1 SV=1	0	16.743	31	4	12	4	88	9.7	9.09	0.0781489	1.24669e+09	97427124
High	Q9D1D4	Tmed10	Transmembrane emp24 domain-containing protein 10 OS=Mus musculus OX=10090 GN=Tmed10 PE=1 SV=1	0	16.737	18	4	5	4	219	24.9	6.7	0	1.06292e+07
High	P62827	Ran	GTP-binding nuclear protein Ran OS=Mus musculus OX=10090 GN=Ran PE=1 SV=3	0	16.713	18	4	9	4	216	24.4	7.49	3.33542	1.0187e+07	33977953
High	Q8VCC2	Ces1	Liver carboxylesterase 1 OS=Mus musculus OX=10090 GN=Ces1 PE=1 SV=1	0	16.368	5	3	11	1	565	62.6	6	2.16055	1.75058e+07	37821980
High	Q9Z1R3	Apom	Apolipoprotein M OS=Mus musculus OX=10090 GN=Apom PE=1 SV=1	0	16.333	16	3	11	3	190	21.3	6.52	0.29082	2.51572e+07	7316224
High	Q61335	Bcap31	B-cell receptor-associated protein 31 OS=Mus musculus OX=10090 GN=Bcap31 PE=1 SV=4	0	16.313	22	4	4	4	245	27.9	8.7	0	1.3712e+07
High	P18532		Ig heavy chain V region 1B43 OS=Mus musculus OX=10090 PE=1 SV=1	0	16.312	36	2	14	2	116	13.2	8.29	0.155248	5.06673e+07	7865983
High	Q9DCD0	Pgd	6-phosphogluconate dehydrogenase, decarboxylating OS=Mus musculus OX=10090 GN=Pgd PE=1 SV=3	0	16.31	14	5	5	5	483	53.2	7.23	1.08947	3.37601e+06	3.67805e+06
High	P11438	Lamp1	Lysosome-associated membrane glycoprotein 1 OS=Mus musculus OX=10090 GN=Lamp1 PE=1 SV=2	0	16.293	8	3	4	3	406	43.8	8.4	0	4.08398e+07
High	Q99P72	Rtn4	Reticulon-4 OS=Mus musculus OX=10090 GN=Rtn4 PE=1 SV=2	0	16.152	3	3	3	3	1162	126.5	4.54	0	3.783e+07
High	Q3TTY5	Krt2	Keratin, type II cytoskeletal 2 epidermal OS=Mus musculus OX=10090 GN=Krt2 PE=1 SV=1	0	16.132	7	6	9	4	707	70.9	8.06	1.17503	4.66177e+07	54777184
High	P63024	Vamp3	Vesicle-associated membrane protein 3 OS=Mus musculus OX=10090 GN=Vamp3 PE=1 SV=1	0	15.995	32	2	2	2	103	11.5	8.5	0	3.90198e+06
High	Q8R3G9	Tspan8	Tetraspanin-8 OS=Mus musculus OX=10090 GN=Tspan8 PE=1 SV=1	0	15.969	10	3	3	3	235	25.6	5.16	0	3.77215e+07
High	P26928	Mst1	Hepatocyte growth factor-like protein OS=Mus musculus OX=10090 GN=Mst1 PE=2 SV=2	0	15.9	5	3	3	3	716	80.6	7.56	100		6.49903e+06
High	P35980	Rpl18	60S ribosomal protein L18 OS=Mus musculus OX=10090 GN=Rpl18 PE=1 SV=3	0	15.871	21	4	6	4	188	21.6	11.78	0	1.27644e+07
High	P01680		Ig kappa chain V-IV region S107B OS=Mus musculus OX=10090 PE=4 SV=1	0	15.75	26	2	5	2	129	13.8	8.47	0.212089	1.02758e+09	2.17937e+08
High	P14869	Rplp0	60S acidic ribosomal protein P0 OS=Mus musculus OX=10090 GN=Rplp0 PE=1 SV=3	0	15.623	18	4	4	4	317	34.2	6.25	0	1.01143e+07
High	P15379	Cd44	CD44 antigen OS=Mus musculus OX=10090 GN=Cd44 PE=1 SV=3	0	15.428	5	4	5	4	778	85.6	4.96	0.29736	2.42184e+07	7.20158e+06
High	P40237	Cd82	CD82 antigen OS=Mus musculus OX=10090 GN=Cd82 PE=1 SV=1	0	15.379	13	3	5	3	266	29.6	5.02	0	1.34984e+08
High	Q3SXB8	Colec11	Collectin-11 OS=Mus musculus OX=10090 GN=Colec11 PE=2 SV=2	0	15.365	13	3	3	3	272	29	5.12	0	1.77823e+07
High	P84099	Rpl19	60S ribosomal protein L19 OS=Mus musculus OX=10090 GN=Rpl19 PE=1 SV=1	0	15.355	18	3	3	3	196	23.5	11.47	0	1.45399e+07
High	P18761	Ca6	Carbonic anhydrase 6 OS=Mus musculus OX=10090 GN=Ca6 PE=1 SV=3	0	15.287	17	4	4	4	317	36.5	6.6	0	2.08182e+06
High	P09470	Ace	Angiotensin-converting enzyme OS=Mus musculus OX=10090 GN=Ace PE=1 SV=3	0	15.271	6	7	7	7	1312	150.8	6.55	1.94736	2.02122e+06	3936041
High	P01728		Ig lambda-2 chain V region OS=Mus musculus OX=10090 PE=3 SV=1	0	15.164	36	2	11	1	117	12.2	5.74	0.0447169	3.08202e+08	13781839
High	P70460	Vasp	Vasodilator-stimulated phosphoprotein OS=Mus musculus OX=10090 GN=Vasp PE=1 SV=4	0	15.103	12	4	5	4	375	39.6	8.53	0	4.4866e+06
High	P62482	Kcnab2	Voltage-gated potassium channel subunit beta-2 OS=Mus musculus OX=10090 GN=Kcnab2 PE=1 SV=1	0	15.101	14	3	3	2	367	41	9	0	1.89494e+06
High	Q8JZQ9	Eif3b	Eukaryotic translation initiation factor 3 subunit B OS=Mus musculus OX=10090 GN=Eif3b PE=1 SV=1	0	14.972	5	3	3	3	803	91.3	5.02	0	4.16828e+06
High	P07743	Bpifa2	BPI fold-containing family A member 2 OS=Mus musculus OX=10090 GN=Bpifa2 PE=1 SV=1	0	14.948	17	3	3	3	235	24.7	5.01	0	4.84975e+06
High	P14426	H2-D1	H-2 class I histocompatibility antigen, D-K alpha chain OS=Mus musculus OX=10090 GN=H2-D1 PE=1 SV=1	0	14.8	9	3	9	1	362	40.6	5.47	2.35398	5.76456e+06	13569654
High	P04945		Ig kappa chain V-VI region NQ2-6.1 OS=Mus musculus OX=10090 PE=2 SV=1	0	14.771	39	2	5	2	108	11.7	8.84	0.198967	2.17481e+08	43271560
High	P53986	Slc16a1	Monocarboxylate transporter 1 OS=Mus musculus OX=10090 GN=Slc16a1 PE=1 SV=1	0	14.609	7	4	5	4	493	53.2	7.47	0	3.97826e+07
High	P59999	Arpc4	Actin-related protein 2/3 complex subunit 4 OS=Mus musculus OX=10090 GN=Arpc4 PE=1 SV=3	0	14.457	32	4	5	4	168	19.7	8.43	0	9.25029e+06
High	Q8CIZ8	Vwf	von Willebrand factor OS=Mus musculus OX=10090 GN=Vwf PE=1 SV=2	0	14.457	1	3	5	3	2813	309.1	5.5	4.73835	2.32937e+06	11037383
High	P27661	H2ax	Histone H2AX OS=Mus musculus OX=10090 GN=H2ax PE=1 SV=2	0	14.43	27	3	6	3	143	15.1	10.74	2.9641	1.01112e+08	299705548
High	P62717	Rpl18a	60S ribosomal protein L18a OS=Mus musculus OX=10090 GN=Rpl18a PE=1 SV=1	0	14.429	15	3	4	3	176	20.7	10.71	0	2.05995e+07
High	P97333	Nrp1	Neuropilin-1 OS=Mus musculus OX=10090 GN=Nrp1 PE=1 SV=2	0	14.288	5	4	4	4	923	102.9	5.9	4.68646	1.73494e+06	8130717
High	Q61187	Tsg101	Tumor susceptibility gene 101 protein OS=Mus musculus OX=10090 GN=Tsg101 PE=1 SV=2	0	14.204	7	2	2	2	391	44.1	6.71	0	1.15645e+07
High	P60229	Eif3e	Eukaryotic translation initiation factor 3 subunit E OS=Mus musculus OX=10090 GN=Eif3e PE=1 SV=1	0	14.131	13	4	6	4	445	52.2	6.04	0	3.10819e+06
High	P15105	Glul	Glutamine synthetase OS=Mus musculus OX=10090 GN=Glul PE=1 SV=6	0	14.069	18	6	6	6	373	42.1	7.08	0	6.76205e+06
High	P0DP27	Calm2	Calmodulin-2 OS=Mus musculus OX=10090 GN=Calm2 PE=1 SV=1	0	14.065	31	3	8	3	149	16.8	4.22	0.344772	3.24485e+07	11187328
High	P11688	Itga5	Integrin alpha-5 OS=Mus musculus OX=10090 GN=Itga5 PE=1 SV=3	0	14.06	4	4	4	4	1053	115	5.95	0.24732	1.50343e+07	3718280
High	P68404	Prkcb	Protein kinase C beta type OS=Mus musculus OX=10090 GN=Prkcb PE=1 SV=4	0	13.739	5	3	3	1	671	76.7	7.01	0	4.41072e+06
High	Q9Z126	Pf4	Platelet factor 4 OS=Mus musculus OX=10090 GN=Pf4 PE=1 SV=1	0	13.698	34	4	14	4	105	11.2	9.29	0.324841	1.12504e+09	365459520
High	Q64735	Cr1l	Complement component receptor 1-like protein OS=Mus musculus OX=10090 GN=Cr1l PE=1 SV=1	0	13.672	8	3	3	3	483	53.7	6.65	1.93054	1.35437e+07	26146606
High	P02816	Pip	Prolactin-inducible protein homolog OS=Mus musculus OX=10090 GN=Pip PE=2 SV=3	0	13.642	27	3	4	3	146	16.8	4.78	1.1061	2.57749e+07	28509690
High	Q6NXH9	Krt73	Keratin, type II cytoskeletal 73 OS=Mus musculus OX=10090 GN=Krt73 PE=1 SV=1	0	13.606	7	4	5	1	539	58.9	8.09	0.438428	2.1345e+07	9358247
High	Q8K479	C1qtnf5	Complement C1q tumor necrosis factor-related protein 5 OS=Mus musculus OX=10090 GN=C1qtnf5 PE=1 SV=1	0	13.544	19	3	3	3	243	25.4	6.68	0	2.39208e+07
High	P01759		Ig heavy chain V region BCL1 OS=Mus musculus OX=10090 PE=4 SV=1	0	13.456	16	2	6	2	136	15.1	8.57	0.376561	3.12417e+07	11764430
High	P50396	Gdi1	Rab GDP dissociation inhibitor alpha OS=Mus musculus OX=10090 GN=Gdi1 PE=1 SV=3	0	13.296	13	4	4	1	447	50.5	5.08	100		951106
High	Q00262	Stx2	Syntaxin-2 OS=Mus musculus OX=10090 GN=Stx2 PE=1 SV=1	0	12.987	13	3	3	3	289	33.2	6.39	0.842047	1.411e+07	11881261
High	P46471	Psmc2	26S proteasome regulatory subunit 7 OS=Mus musculus OX=10090 GN=Psmc2 PE=1 SV=5	0	12.916	8	3	3	3	433	48.6	5.95	0	1.66255e+06
High	P58771	Tpm1	Tropomyosin alpha-1 chain OS=Mus musculus OX=10090 GN=Tpm1 PE=1 SV=1	0	12.89	17	5	5	2	284	32.7	4.74	5.75471	1.06507e+06	6.12916e+06
High	P97371	Psme1	Proteasome activator complex subunit 1 OS=Mus musculus OX=10090 GN=Psme1 PE=1 SV=2	0	12.882	20	4	4	4	249	28.7	5.97	100		2.03028e+06
High	P97449	Anpep	Aminopeptidase N OS=Mus musculus OX=10090 GN=Anpep PE=1 SV=4	0	12.858	4	2	2	2	966	109.6	5.9	0	2.64653e+06
High	Q6UGQ3	Scgb2b2	Secretoglobin family 2B member 2 OS=Mus musculus OX=10090 GN=Scgb2b2 PE=2 SV=1	0	12.835	35	3	5	3	114	12.8	5.95	0.142656	3.21528e+07	4.58679e+06
High	P62137	Ppp1ca	Serine/threonine-protein phosphatase PP1-alpha catalytic subunit OS=Mus musculus OX=10090 GN=Ppp1ca PE=1 SV=1	0	12.801	11	3	3	3	330	37.5	6.33	0	2.64156e+06
High	Q8CIF4	Btd	Biotinidase OS=Mus musculus OX=10090 GN=Btd PE=1 SV=2	0	12.735	8	2	3	2	520	58.1	5.8	100		4060363
High	Q99LX0	Park7	Parkinson disease protein 7 homolog OS=Mus musculus OX=10090 GN=Park7 PE=1 SV=1	0	12.624	26	3	5	3	189	20	6.77	2.03533	1.63226e+06	3.32219e+06
High	A2AEP0	Obp1b	Odorant-binding protein 1b OS=Mus musculus OX=10090 GN=Obp1b PE=1 SV=1	0	12.607	27	5	8	5	171	19.4	6.29	0.805156	3.31719e+07	2.67086e+07
High	P12970	Rpl7a	60S ribosomal protein L7a OS=Mus musculus OX=10090 GN=Rpl7a PE=1 SV=2	0	12.556	16	4	5	4	266	30	10.56	0	9.50712e+06
High	Q8C522	Endod1	Endonuclease domain-containing 1 protein OS=Mus musculus OX=10090 GN=Endod1 PE=1 SV=2	0	12.542	9	2	2	2	501	55.2	6.16	0	2.43855e+06
High	O70401	Tspan6	Tetraspanin-6 OS=Mus musculus OX=10090 GN=Tspan6 PE=1 SV=1	0	12.502	17	4	4	4	245	27.3	7.74	0.148564	2.41652e+07	3.59006e+06
High	Q9CVB6	Arpc2	Actin-related protein 2/3 complex subunit 2 OS=Mus musculus OX=10090 GN=Arpc2 PE=1 SV=3	0	12.486	16	3	4	3	300	34.3	7.36	0.39145	2.60529e+06	1.01984e+06
High	Q9DC51	Gnai3	Guanine nucleotide-binding protein G(i) subunit alpha-3 OS=Mus musculus OX=10090 GN=Gnai3 PE=1 SV=3	0	12.437	10	3	3	1	354	40.5	5.69	0	2.57093e+06
High	P11152	Lpl	Lipoprotein lipase OS=Mus musculus OX=10090 GN=Lpl PE=1 SV=3	0	12.344	5	2	2	2	474	53.1	7.87	1.63627	8.47308e+08	1386423680
High	Q9CR57	Rpl14	60S ribosomal protein L14 OS=Mus musculus OX=10090 GN=Rpl14 PE=1 SV=3	0	12.33	20	4	4	4	217	23.5	11.02	0	4.11039e+07
High	Q9ERN0	Scamp2	Secretory carrier-associated membrane protein 2 OS=Mus musculus OX=10090 GN=Scamp2 PE=1 SV=1	0	12.157	10	2	2	2	329	36.4	6.32	0	1.46682e+07
High	P17047	Lamp2	Lysosome-associated membrane glycoprotein 2 OS=Mus musculus OX=10090 GN=Lamp2 PE=1 SV=2	0	12.08	11	5	7	5	415	45.7	7.39	0	1.65744e+07
High	P70697	Urod	Uroporphyrinogen decarboxylase OS=Mus musculus OX=10090 GN=Urod PE=1 SV=2	0	11.88	6	1	1	1	367	40.7	6.65	100		1.50074e+06
High	P97370	Atp1b3	Sodium/potassium-transporting ATPase subunit beta-3 OS=Mus musculus OX=10090 GN=Atp1b3 PE=1 SV=1	0	11.841	14	4	5	4	278	31.8	8.51	0	1.90736e+07
High	P20060	Hexb	Beta-hexosaminidase subunit beta OS=Mus musculus OX=10090 GN=Hexb PE=1 SV=2	0	11.783	7	4	4	4	536	61.1	8.12	0	1.86249e+07
High	P01652		Ig kappa chain V-V region J606 OS=Mus musculus OX=10090 PE=1 SV=1	0	11.773	15	1	7	1	108	11.8	5.34	0.270384	8.19404e+07	22155390
High	P21550	Eno3	Beta-enolase OS=Mus musculus OX=10090 GN=Eno3 PE=1 SV=3	0	11.589	7	3	6	1	434	47	7.18	100		325937
High	Q3U9N9	Slc16a10	Monocarboxylate transporter 10 OS=Mus musculus OX=10090 GN=Slc16a10 PE=1 SV=1	0	11.486	8	4	5	4	512	55.3	8.06	0	3.20553e+07
High	Q9R0Q3	Tmed2	Transmembrane emp24 domain-containing protein 2 OS=Mus musculus OX=10090 GN=Tmed2 PE=1 SV=1	0	11.485	23	3	4	3	201	22.7	5.17	0	2.58237e+06
High	P02104	Hbb-y	Hemoglobin subunit epsilon-Y2 OS=Mus musculus OX=10090 GN=Hbb-y PE=1 SV=2	0	11.391	18	3	47	2	147	16.1	8.18	100		13117566
High	Q8R0Z6	Angptl6	Angiopoietin-related protein 6 OS=Mus musculus OX=10090 GN=Angptl6 PE=2 SV=1	0	11.336	11	5	5	5	457	51.1	9	0	183739
High	Q9QZI8	Serinc1	Serine incorporator 1 OS=Mus musculus OX=10090 GN=Serinc1 PE=1 SV=1	0	11.304	9	3	3	3	453	50.5	6.28	0	4.99564e+06
High	Q61268	Apoc4	Apolipoprotein C-IV OS=Mus musculus OX=10090 GN=Apoc4 PE=1 SV=1	0	11.23	22	3	6	3	124	14.3	9.52	0.0814042	2.67656e+08	21788327
High	Q3T9M1	Mfsd2b	Major facilitator superfamily domain-containing protein 2B OS=Mus musculus OX=10090 GN=Mfsd2b PE=2 SV=1	0	11.23	7	2	2	2	494	52.8	7.85	0	7.72353e+06
High	P35230	Reg3b	Regenerating islet-derived protein 3-beta OS=Mus musculus OX=10090 GN=Reg3b PE=1 SV=1	0	11.226	18	2	2	2	175	19.5	7.58	100		20811764
High	O88634	F2rl3	Proteinase-activated receptor 4 OS=Mus musculus OX=10090 GN=F2rl3 PE=1 SV=2	0	11.205	7	3	6	3	396	42.8	8.65	0.395717	1.196e+07	4.73276e+06
High	P09813	Apoa2	Apolipoprotein A-II OS=Mus musculus OX=10090 GN=Apoa2 PE=1 SV=2	0	11.163	32	2	7	2	102	11.3	7.18	0.645853	7.04367e+08	454917168
High	Q8R143	Pttg1ip	Pituitary tumor-transforming gene 1 protein-interacting protein OS=Mus musculus OX=10090 GN=Pttg1ip PE=1 SV=1	0	11.111	18	4	8	4	174	20	8.63	0.026607	3.4885e+08	9.28184e+06
High	Q6WVG3	Kctd12	BTB/POZ domain-containing protein KCTD12 OS=Mus musculus OX=10090 GN=Kctd12 PE=1 SV=1	0	11.097	14	4	5	4	327	35.9	5.81	100		7.2062e+06
High	Q01102	Selp	P-selectin OS=Mus musculus OX=10090 GN=Selp PE=1 SV=1	0	11.092	5	3	3	3	768	83	5.99	0	3.25135e+07
High	Q9CPR4	Rpl17	60S ribosomal protein L17 OS=Mus musculus OX=10090 GN=Rpl17 PE=1 SV=3	0	11.08	14	2	3	2	184	21.4	10.18	0	5.5161e+06
High	P19437	Ms4a1	B-lymphocyte antigen CD20 OS=Mus musculus OX=10090 GN=Ms4a1 PE=1 SV=1	0	10.984	13	3	4	3	291	31.9	5.22	0	9.60462e+06
High	Q60770	Stxbp3	Syntaxin-binding protein 3 OS=Mus musculus OX=10090 GN=Stxbp3 PE=1 SV=1	0	10.934	6	3	4	3	592	67.9	8.02	8.95845	2.91547e+06	26118080
High	P47757	Capzb	F-actin-capping protein subunit beta OS=Mus musculus OX=10090 GN=Capzb PE=1 SV=3	0	10.931	10	2	2	2	277	31.3	5.74	0	3.10495e+07
High	P61294	Rab6b	Ras-related protein Rab-6B OS=Mus musculus OX=10090 GN=Rab6b PE=1 SV=1	0	10.846	14	3	4	3	208	23.4	5.53	0	7.97936e+07
High	Q9CZM2	Rpl15	60S ribosomal protein L15 OS=Mus musculus OX=10090 GN=Rpl15 PE=1 SV=4	0	10.838	17	4	4	4	204	24.1	11.62	0	1.67563e+07
High	P54775	Psmc4	26S proteasome regulatory subunit 6B OS=Mus musculus OX=10090 GN=Psmc4 PE=1 SV=2	0	10.785	10	4	4	4	418	47.4	5.21	0.984392	5.24589e+06	5.16401e+06
High	Q922D8	Mthfd1	C-1-tetrahydrofolate synthase, cytoplasmic OS=Mus musculus OX=10090 GN=Mthfd1 PE=1 SV=4	0	10.724	4	4	6	4	935	101.1	7.14	100		1.08199e+06
High	O88312	Agr2	Anterior gradient protein 2 homolog OS=Mus musculus OX=10090 GN=Agr2 PE=1 SV=1	0	10.635	16	2	3	2	175	19.9	9.01	0	3.05162e+06
High	P63141	Kcna2	Potassium voltage-gated channel subfamily A member 2 OS=Mus musculus OX=10090 GN=Kcna2 PE=1 SV=1	0	10.631	5	2	3	1	499	56.7	4.86	0	4.82188e+06
High	P63242	Eif5a	Eukaryotic translation initiation factor 5A-1 OS=Mus musculus OX=10090 GN=Eif5a PE=1 SV=2	0	10.587	28	3	3	3	154	16.8	5.24	100		2.90627e+06
High	P63082	Atp6v0c	V-type proton ATPase 16 kDa proteolipid subunit OS=Mus musculus OX=10090 GN=Atp6v0c PE=1 SV=1	0	10.572	12	1	3	1	155	15.8	9.13	0	9.49567e+06
High	P62874	Gnb1	Guanine nucleotide-binding protein G(I)/G(S)/G(T) subunit beta-1 OS=Mus musculus OX=10090 GN=Gnb1 PE=1 SV=3	0	10.478	10	3	4	3	340	37.4	6	0	3.51231e+07
High	Q8VC30	Tkfc	Triokinase/FMN cyclase OS=Mus musculus OX=10090 GN=Tkfc PE=1 SV=1	0	10.465	5	2	4	2	578	59.7	6.92	100		5.7445e+06
High	Q9ES30	C1qtnf3	Complement C1q tumor necrosis factor-related protein 3 OS=Mus musculus OX=10090 GN=C1qtnf3 PE=2 SV=1	0	10.401	14	3	5	3	246	26.8	6.74	0.539201	1.71576e+07	9251412
High	Q8K274	Fn3krp	Ketosamine-3-kinase OS=Mus musculus OX=10090 GN=Fn3krp PE=1 SV=2	0	10.395	9	2	3	2	309	34.4	7.87	100		1687119
High	Q60864	Stip1	Stress-induced-phosphoprotein 1 OS=Mus musculus OX=10090 GN=Stip1 PE=1 SV=1	0	10.339	6	3	5	3	543	62.5	6.8	0.667833	8.57563e+06	5727089
High	O35350	Capn1	Calpain-1 catalytic subunit OS=Mus musculus OX=10090 GN=Capn1 PE=1 SV=1	0	10.334	3	2	2	2	713	82.1	5.87	0.218497	2.43367e+07	5.31748e+06
High	P70663	Sparcl1	SPARC-like protein 1 OS=Mus musculus OX=10090 GN=Sparcl1 PE=1 SV=3	0	10.275	5	3	3	3	650	72.2	4.6	1.60849	6.66573e+06	1.07218e+07
High	Q04857	Col6a1	Collagen alpha-1(VI) chain OS=Mus musculus OX=10090 GN=Col6a1 PE=1 SV=1	0	10.27	3	3	4	3	1025	108.4	5.36	0	3.4274e+06
High	P16330	Cnp	2',3'-cyclic-nucleotide 3'-phosphodiesterase OS=Mus musculus OX=10090 GN=Cnp PE=1 SV=3	0	10.226	8	3	3	3	420	47.1	8.97	0	6.5401e+06
High	Q3UV17	Krt76	Keratin, type II cytoskeletal 2 oral OS=Mus musculus OX=10090 GN=Krt76 PE=1 SV=1	0	10.1	5	3	4	1	594	62.8	8.43	1.60696	5.7368e+07	92188256
High	P56400	Gp1bb	Platelet glycoprotein Ib beta chain OS=Mus musculus OX=10090 GN=Gp1bb PE=1 SV=1	0	10.087	18	3	4	3	206	21.7	10.43	0	1.75405e+08
High	Q9CPU0	Glo1	Lactoylglutathione lyase OS=Mus musculus OX=10090 GN=Glo1 PE=1 SV=3	0	10.078	17	4	4	4	184	20.8	5.47	13.4184	850490	1.14122e+07
High	Q9D358	Acp1	Low molecular weight phosphotyrosine protein phosphatase OS=Mus musculus OX=10090 GN=Acp1 PE=1 SV=3	0	10.062	17	3	3	3	158	18.2	6.74	100		13775048
High	P24369	Ppib	Peptidyl-prolyl cis-trans isomerase B OS=Mus musculus OX=10090 GN=Ppib PE=1 SV=2	0	9.974	14	3	3	3	216	23.7	9.55	0	4.44921e+06
High	Q9JJ00	Plscr1	Phospholipid scramblase 1 OS=Mus musculus OX=10090 GN=Plscr1 PE=1 SV=1	0	9.957	13	4	5	4	328	35.9	5.06	0	1.19227e+07
High	P62852	Rps25	40S ribosomal protein S25 OS=Mus musculus OX=10090 GN=Rps25 PE=1 SV=1	0	9.786	17	3	4	3	125	13.7	10.11	0	5.38423e+06
High	P35762	Cd81	CD81 antigen OS=Mus musculus OX=10090 GN=Cd81 PE=1 SV=2	0	9.749	21	3	3	3	236	25.8	5.83	0	2.37779e+07
High	O70194	Eif3d	Eukaryotic translation initiation factor 3 subunit D OS=Mus musculus OX=10090 GN=Eif3d PE=1 SV=2	0	9.735	10	3	3	3	548	63.9	6.05	0	3.00339e+06
High	P26443	Glud1	Glutamate dehydrogenase 1, mitochondrial OS=Mus musculus OX=10090 GN=Glud1 PE=1 SV=1	0	9.546	7	3	3	3	558	61.3	8	0.13021	2.33831e+07	3.04472e+06
High	Q9DCH4	Eif3f	Eukaryotic translation initiation factor 3 subunit F OS=Mus musculus OX=10090 GN=Eif3f PE=1 SV=2	0	9.485	10	3	3	3	361	38	5.58	0	2.04523e+06
High	P97298	Serpinf1	Pigment epithelium-derived factor OS=Mus musculus OX=10090 GN=Serpinf1 PE=1 SV=2	0	9.41	8	3	3	3	417	46.2	6.98	1.1179	5.89262e+06	6.58734e+06
High	Q3V0K9	Pls1	Plastin-1 OS=Mus musculus OX=10090 GN=Pls1 PE=1 SV=1	0	9.363	5	3	3	2	630	70.4	5.38	0	1.85329e+06
High	D7PDD4	Mpig6b	Megakaryocyte and platelet inhibitory receptor G6b OS=Mus musculus OX=10090 GN=Mpig6b PE=1 SV=1	0	9.358	12	3	3	3	242	26	9.57	0.415217	5.76491e+07	23936846
High	P01725		Ig lambda-1 chain V region S178 OS=Mus musculus OX=10090 PE=1 SV=1	0	9.308	28	2	4	2	110	11.6	8	0	2.45431e+07
High	P01831	Thy1	Thy-1 membrane glycoprotein OS=Mus musculus OX=10090 GN=Thy1 PE=1 SV=1	0	9.276	14	2	2	2	162	18.1	8.97	0	1.02815e+07
High	P12265	Gusb	Beta-glucuronidase OS=Mus musculus OX=10090 GN=Gusb PE=1 SV=2	0	9.084	5	3	3	3	648	74.1	6.7	0.126985	1.17493e+06	149198
High	Q8K2Q7	Brox	BRO1 domain-containing protein BROX OS=Mus musculus OX=10090 GN=Brox PE=1 SV=1	0	9.062	6	2	2	2	411	46.2	7.69	0	6.95504e+06
High	P20491	Fcer1g	High affinity immunoglobulin epsilon receptor subunit gamma OS=Mus musculus OX=10090 GN=Fcer1g PE=1 SV=1	0	9.052	26	3	4	3	86	9.6	7.97	0	3.33036e+07
High	P41105	Rpl28	60S ribosomal protein L28 OS=Mus musculus OX=10090 GN=Rpl28 PE=1 SV=2	0	9.031	21	3	4	3	137	15.7	12.02	0	3.30232e+07
High	P0C8K7	Smim1	Small integral membrane protein 1 OS=Mus musculus OX=10090 GN=Smim1 PE=1 SV=1	0	8.985	15	1	1	1	78	8.8	8.66	0	1.51807e+07
High	P27601	Gna13	Guanine nucleotide-binding protein subunit alpha-13 OS=Mus musculus OX=10090 GN=Gna13 PE=1 SV=1	0	8.832	10	4	5	3	377	44	8.21	0	2.08289e+07
High	Q6PB93	Galnt2	Polypeptide N-acetylgalactosaminyltransferase 2 OS=Mus musculus OX=10090 GN=Galnt2 PE=1 SV=1	0	8.79	7	2	2	2	570	64.5	8.53	0	1.35009e+06
High	P13609	Srgn	Serglycin OS=Mus musculus OX=10090 GN=Srgn PE=1 SV=1	0	8.753	18	1	1	1	152	16.7	4.41	100		9925646
High	Q6P9Q4	Fhod1	FH1/FH2 domain-containing protein 1 OS=Mus musculus OX=10090 GN=Fhod1 PE=1 SV=3	0	8.713	4	4	5	4	1197	129.5	6.28	0	3.82455e+06
High	P01628		Ig kappa chain V-II region MOPC 511 OS=Mus musculus OX=10090 PE=1 SV=1	0	8.693	14	1	3	1	113	12.5	7.94	0.0588539	6.31855e+07	3718712
High	Q02788	Col6a2	Collagen alpha-2(VI) chain OS=Mus musculus OX=10090 GN=Col6a2 PE=1 SV=3	0	8.669	4	3	3	3	1034	110.3	6.42	0.5787	9.60395e+06	5.5578e+06
High	Q8CG19	Ltbp1	Latent-transforming growth factor beta-binding protein 1 OS=Mus musculus OX=10090 GN=Ltbp1 PE=1 SV=2	0	8.653	2	4	4	4	1712	186.6	6.02	0	7.36156e+06
High	O35664	Ifnar2	Interferon alpha/beta receptor 2 OS=Mus musculus OX=10090 GN=Ifnar2 PE=1 SV=2	0	8.635	6	4	4	4	513	56.5	4.59	100		12686474
High	Q76MZ3	Ppp2r1a	Serine/threonine-protein phosphatase 2A 65 kDa regulatory subunit A alpha isoform OS=Mus musculus OX=10090 GN=Ppp2r1a PE=1 SV=3	0	8.627	3	1	2	1	589	65.3	5.11	1.90231	1.34403e+06	2.55676e+06
High	Q8K1X4	Nckap1l	Nck-associated protein 1-like OS=Mus musculus OX=10090 GN=Nckap1l PE=1 SV=1	0	8.626	3	3	3	3	1134	128.8	6.64	0	6.48889e+07
High	Q9WVE8	Pacsin2	Protein kinase C and casein kinase substrate in neurons protein 2 OS=Mus musculus OX=10090 GN=Pacsin2 PE=1 SV=1	0	8.586	8	4	4	4	486	55.8	5.2	0	6.16392e+06
High	Q8BH43	Wasf2	Wiskott-Aldrich syndrome protein family member 2 OS=Mus musculus OX=10090 GN=Wasf2 PE=1 SV=1	0	8.425	7	3	3	3	497	54	5.53	0	4.40944e+06
High	P84244	H3-3a	Histone H3.3 OS=Mus musculus OX=10090 GN=H3-3a PE=1 SV=2	0	8.285	21	4	7	4	136	15.3	11.27	0.0263804	9.87918e+07	2.60617e+06
High	P31725	S100a9	Protein S100-A9 OS=Mus musculus OX=10090 GN=S100a9 PE=1 SV=3	0	8.278	27	3	4	3	113	13	7.17	0.749855	3.43694e+07	2.57721e+07
High	P56480	Atp5f1b	ATP synthase subunit beta, mitochondrial OS=Mus musculus OX=10090 GN=Atp5f1b PE=1 SV=2	0	8.198	8	3	3	3	529	56.3	5.34	1.9706	5.03062e+06	9913328
High	Q8BTJ4	Enpp4	Bis(5'-adenosyl)-triphosphatase enpp4 OS=Mus musculus OX=10090 GN=Enpp4 PE=1 SV=1	0	8.101	5	2	3	2	456	51.6	6.73	0	3.67507e+06
High	P01674		Ig kappa chain V-III region PC 2154 OS=Mus musculus OX=10090 PE=1 SV=1	0	8.094	17	2	5	1	108	11.7	6.27	0.241593	1.59785e+08	38602768
High	Q8CI94	Pygb	Glycogen phosphorylase, brain form OS=Mus musculus OX=10090 GN=Pygb PE=1 SV=3	0	8.075	4	3	3	2	843	96.7	6.73	0	1.02782e+07
High	Q99KN1	Arrdc1	Arrestin domain-containing protein 1 OS=Mus musculus OX=10090 GN=Arrdc1 PE=1 SV=2	0	8.055	6	2	2	2	434	46.3	7.21	0	2.59917e+06
High	P01648		Ig kappa chain V-V region HP 91A3 OS=Mus musculus OX=10090 PE=1 SV=1	0	8.051	37	4	9	1	108	12	8.47	0.246514	2.60848e+08	64302644
High	P12399	Ctla2a	Protein CTLA-2-alpha OS=Mus musculus OX=10090 GN=Ctla2a PE=2 SV=2	0	8.027	20	2	3	2	137	15.9	5.34	2.19932	1.73243e+06	3.81017e+06
High	A2AN08	Ubr4	E3 ubiquitin-protein ligase UBR4 OS=Mus musculus OX=10090 GN=Ubr4 PE=1 SV=1	0	8.024	1	4	4	4	5180	571.9	6.06	0	1.2172e+07
High	Q8K1I3	Spp2	Secreted phosphoprotein 24 OS=Mus musculus OX=10090 GN=Spp2 PE=1 SV=2	0	7.988	12	2	4	2	203	23.1	8.37	0.49104	4.56235e+06	2.24029e+06
High	P30412	Ppic	Peptidyl-prolyl cis-trans isomerase C OS=Mus musculus OX=10090 GN=Ppic PE=1 SV=1	0	7.922	21	4	4	4	212	22.8	7.5	0	651039
High	P43025	Clec3b	Tetranectin OS=Mus musculus OX=10090 GN=Clec3b PE=1 SV=2	0	7.908	9	2	2	2	202	22.2	5.66	10.3888	351624	3.65295e+06
High	P97765	Wbp2	WW domain-binding protein 2 OS=Mus musculus OX=10090 GN=Wbp2 PE=1 SV=1	0	7.868	10	3	3	3	261	28	6.33	0	1.58602e+07
High	P62196	Psmc5	26S proteasome regulatory subunit 8 OS=Mus musculus OX=10090 GN=Psmc5 PE=1 SV=1	0	7.78	7	2	2	2	406	45.6	7.55	0	3.59366e+06
High	Q9R0E2	Plod1	Procollagen-lysine,2-oxoglutarate 5-dioxygenase 1 OS=Mus musculus OX=10090 GN=Plod1 PE=1 SV=1	0	7.701	4	2	2	2	728	83.5	6.54	0	5.19534e+06
High	P01634		Ig kappa chain V-V region MOPC 21 OS=Mus musculus OX=10090 PE=1 SV=1	0	7.686	18	3	6	1	136	14.9	6.76	0.137112	5.06041e+07	6938428
High	P35979	Rpl12	60S ribosomal protein L12 OS=Mus musculus OX=10090 GN=Rpl12 PE=1 SV=2	0	7.62	15	2	2	2	165	17.8	9.42	1.09443	6.56262e+06	7182305
High	Q18PI6	Cd84	SLAM family member 5 OS=Mus musculus OX=10090 GN=Cd84 PE=1 SV=1	0	7.612	9	3	3	3	329	37.4	7.36	0	501960
High	O08788	Dctn1	Dynactin subunit 1 OS=Mus musculus OX=10090 GN=Dctn1 PE=1 SV=3	0	7.542	3	3	3	3	1281	141.6	5.9	0	5.14534e+07
High	Q91X91	Qprt	Nicotinate-nucleotide pyrophosphorylase [carboxylating] OS=Mus musculus OX=10090 GN=Qprt PE=1 SV=1	0	7.358	13	2	2	2	299	31.5	6.71	1.94282	2.55686e+06	4.96752e+06
High	P01745		Ig heavy chain V region MPC 11 OS=Mus musculus OX=10090 PE=4 SV=1	0	7.306	12	1	1	1	121	13.1	5.83	0	6.0213e+06
High	Q3U7U4		Transmembrane protein C1orf162 homolog OS=Mus musculus OX=10090 PE=1 SV=1	0	7.267	28	2	2	2	132	14.3	7.88	0	6.65237e+06
High	P62918	Rpl8	60S ribosomal protein L8 OS=Mus musculus OX=10090 GN=Rpl8 PE=1 SV=2	0	7.251	11	2	2	2	257	28	11.03	0	1.40757e+07
High	Q9D8W5	Psmd12	26S proteasome non-ATPase regulatory subunit 12 OS=Mus musculus OX=10090 GN=Psmd12 PE=1 SV=4	0	7.183	5	3	3	3	456	52.9	7.06	1.38011	5.19192e+06	7165420
High	Q61207	Psap	Prosaposin OS=Mus musculus OX=10090 GN=Psap PE=1 SV=2	0	7.169	6	3	4	3	557	61.4	5.19	100		4.80628e+06
High	P62270	Rps18	40S ribosomal protein S18 OS=Mus musculus OX=10090 GN=Rps18 PE=1 SV=3	0	7.159	11	2	2	2	152	17.7	10.99	0	3.35993e+06
High	Q9WV85	Nme3	Nucleoside diphosphate kinase 3 OS=Mus musculus OX=10090 GN=Nme3 PE=1 SV=3	0	7.074	17	3	3	3	169	19.1	6.68	0	1.58482e+07
High	P01629		Ig kappa chain V-II region 2S1.3 OS=Mus musculus OX=10090 PE=1 SV=1	0	7.045	12	1	3	1	112	12.2	7.94	0	4.45428e+08
High	P59108	Cpne2	Copine-2 OS=Mus musculus OX=10090 GN=Cpne2 PE=1 SV=1	0	6.963	3	2	4	1	548	61	5.96	0	1.95861e+06
High	Q6ZWV7	Rpl35	60S ribosomal protein L35 OS=Mus musculus OX=10090 GN=Rpl35 PE=1 SV=1	0	6.856	15	2	2	2	123	14.5	11.05	0	8.1476e+06
High	P99029	Prdx5	Peroxiredoxin-5, mitochondrial OS=Mus musculus OX=10090 GN=Prdx5 PE=1 SV=2	0	6.831	8	1	1	1	210	21.9	8.85	100		762955
High	P31240	Pdgfb	Platelet-derived growth factor subunit B OS=Mus musculus OX=10090 GN=Pdgfb PE=2 SV=1	0	6.732	8	2	2	2	241	27.4	9.39	0.652331	1.15252e+07	7518237
High	P08556	Nras	GTPase NRas OS=Mus musculus OX=10090 GN=Nras PE=1 SV=1	0	6.715	12	2	2	2	189	21.2	5.17	0	7.05532e+06
High	Q8VC12	Uroc1	Urocanate hydratase OS=Mus musculus OX=10090 GN=Uroc1 PE=1 SV=2	0	6.7	2	1	1	1	676	74.5	7.53	100		14641133
High	Q3LHH8	Esp1	Exocrine gland-secreted peptide 1 OS=Mus musculus OX=10090 GN=Esp1 PE=1 SV=1	0	6.691	20	2	2	2	102	11.3	8.91	0	3.34973e+06
High	O08692	Ngp	Neutrophilic granule protein OS=Mus musculus OX=10090 GN=Ngp PE=1 SV=1	0	6.649	15	3	3	3	167	19.3	5.31	0.18383	3.95573e+06	727181
High	Q9DCN2	Cyb5r3	NADH-cytochrome b5 reductase 3 OS=Mus musculus OX=10090 GN=Cyb5r3 PE=1 SV=3	0	6.646	12	2	3	2	301	34.1	8.38	0	4.63838e+06
High	Q08351	Mpl	Thrombopoietin receptor OS=Mus musculus OX=10090 GN=Mpl PE=2 SV=2	0	6.597	4	2	2	2	625	69.7	6.84	0	4.27221e+08
High	P24638	Acp2	Lysosomal acid phosphatase OS=Mus musculus OX=10090 GN=Acp2 PE=1 SV=2	0	6.589	7	3	3	3	423	48.5	7.02	0	1.96388e+06
High	Q8R081	Hnrnpl	Heterogeneous nuclear ribonucleoprotein L OS=Mus musculus OX=10090 GN=Hnrnpl PE=1 SV=2	0	6.465	5	1	1	1	586	63.9	8.1	1.60478	814758	1.30751e+06
High	Q3U1J0	Slc38a5	Sodium-coupled neutral amino acid transporter 5 OS=Mus musculus OX=10090 GN=Slc38a5 PE=1 SV=1	0	6.434	4	2	2	2	479	52.6	7.59	0	8.47177e+06
High	Q9QUG9	Rasgrp2	RAS guanyl-releasing protein 2 OS=Mus musculus OX=10090 GN=Rasgrp2 PE=1 SV=2	0	6.39	6	2	2	2	608	69.4	7.66	0	1.59264e+06
High	P10639	Txn	Thioredoxin OS=Mus musculus OX=10090 GN=Txn PE=1 SV=3	0	6.383	12	1	3	1	105	11.7	4.92	1.2151	1.22596e+07	14896577
High	P27005	S100a8	Protein S100-A8 OS=Mus musculus OX=10090 GN=S100a8 PE=1 SV=3	0	6.379	27	1	2	1	89	10.3	5.68	1.13088	6.87186e+06	7.77123e+06
High	Q9D020	Nt5c3a	Cytosolic 5'-nucleotidase 3A OS=Mus musculus OX=10090 GN=Nt5c3a PE=1 SV=4	0	6.241	8	2	2	2	331	37.2	6.65	100		1.76141e+06
High	O55142	Rpl35a	60S ribosomal protein L35a OS=Mus musculus OX=10090 GN=Rpl35a PE=1 SV=2	0	6.144	21	3	3	3	110	12.5	10.89	0	1.91238e+07
High	P70452	Stx4	Syntaxin-4 OS=Mus musculus OX=10090 GN=Stx4 PE=1 SV=1	0	6.13	9	2	2	2	298	34.1	6.14	0	5.82094e+07
High	Q9WVG6	Carm1	Histone-arginine methyltransferase CARM1 OS=Mus musculus OX=10090 GN=Carm1 PE=1 SV=2	0	6.124	2	2	2	2	608	65.8	6.77	0	4.01447e+06
High	Q9QYB1	Clic4	Chloride intracellular channel protein 4 OS=Mus musculus OX=10090 GN=Clic4 PE=1 SV=3	0	5.942	9	1	1	1	253	28.7	5.59	0	1.97381e+06
High	P14115	Rpl27a	60S ribosomal protein L27a OS=Mus musculus OX=10090 GN=Rpl27a PE=1 SV=5	0	5.941	20	3	3	3	148	16.6	11.12	0	5.88142e+06
High	Q9WUA3	Pfkp	ATP-dependent 6-phosphofructokinase, platelet type OS=Mus musculus OX=10090 GN=Pfkp PE=1 SV=1	0	5.894	2	1	1	1	784	85.4	7.11	0	1.89521e+06
High	O08675	F2rl2	Proteinase-activated receptor 3 OS=Mus musculus OX=10090 GN=F2rl2 PE=1 SV=2	0	5.885	3	1	2	1	369	41.7	7.91	0	1.14752e+07
High	P19253	Rpl13a	60S ribosomal protein L13a OS=Mus musculus OX=10090 GN=Rpl13a PE=1 SV=4	0	5.856	8	2	3	2	203	23.4	11.02	0	8.99801e+06
High	Q9CRG1	Tm7sf3	Transmembrane 7 superfamily member 3 OS=Mus musculus OX=10090 GN=Tm7sf3 PE=2 SV=2	0	5.85	4	2	2	2	565	63.2	8.25	0	5.25558e+06
High	P63037	Dnaja1	DnaJ homolog subfamily A member 1 OS=Mus musculus OX=10090 GN=Dnaja1 PE=1 SV=1	0	5.677	8	3	3	3	397	44.8	7.08	0	2.34211e+06
High	P01741		Ig heavy chain V region OS=Mus musculus OX=10090 PE=1 SV=1	0	5.662	11	1	5	1	114	12.5	5.06	0.294371	8.38162e+07	2.46731e+07
High	Q9Z1T2	Thbs4	Thrombospondin-4 OS=Mus musculus OX=10090 GN=Thbs4 PE=1 SV=1	0	5.63	3	2	2	2	963	106.3	4.67	0.465765	9.08858e+06	4.23314e+06
High	Q8CGC7	Eprs1	Bifunctional glutamate/proline--tRNA ligase OS=Mus musculus OX=10090 GN=Eprs1 PE=1 SV=4	0	5.552	2	2	2	2	1512	170	7.66	0.768546	1.72735e+07	13275452
High	Q60870	Reep5	Receptor expression-enhancing protein 5 OS=Mus musculus OX=10090 GN=Reep5 PE=1 SV=1	0	5.551	5	1	1	1	185	21	8.38	0.250144	2.5692e+07	6.42668e+06
High	O70325	Gpx4	Phospholipid hydroperoxide glutathione peroxidase OS=Mus musculus OX=10090 GN=Gpx4 PE=1 SV=4	0	5.518	13	3	3	3	197	22.2	8.46	0	4.72219e+06
High	P63028	Tpt1	Translationally-controlled tumor protein OS=Mus musculus OX=10090 GN=Tpt1 PE=1 SV=1	0	5.496	8	1	2	1	172	19.5	4.86	1.4633	2.37063e+06	3.46894e+06
High	P62814	Atp6v1b2	V-type proton ATPase subunit B, brain isoform OS=Mus musculus OX=10090 GN=Atp6v1b2 PE=1 SV=1	0	5.4	4	2	2	2	511	56.5	5.81	0	1.08962e+07
High	Q6PHN9	Rab35	Ras-related protein Rab-35 OS=Mus musculus OX=10090 GN=Rab35 PE=1 SV=1	0	5.369	8	2	3	2	201	23	8.29	0	8.53091e+06
High	Q3V2T4	Krtdap	Keratinocyte differentiation-associated protein OS=Mus musculus OX=10090 GN=Krtdap PE=2 SV=1	0	5.36	13	1	3	1	102	11.5	6.79	0.44676	2.39679e+06	1.07079e+06
High	P14220	Gypa	Glycophorin-A OS=Mus musculus OX=10090 GN=Gypa PE=1 SV=2	0	5.298	19	2	2	2	168	17.7	5.1	0	3.95427e+07
High	Q05020	Apoc2	Apolipoprotein C-II OS=Mus musculus OX=10090 GN=Apoc2 PE=2 SV=1	0	5.163	9	1	5	1	97	10.7	4.84	0.890697	7.6332e+07	67988672
High	Q9JI02	Scgb2b20	Secretoglobin family 2B member 20 OS=Mus musculus OX=10090 GN=Scgb2b20 PE=2 SV=1	0	5.132	13	2	3	2	112	12.6	4.53	0	2.60523e+07
High	Q9QUI6	Ackr1	Atypical chemokine receptor 1 OS=Mus musculus OX=10090 GN=Ackr1 PE=2 SV=2	0	5	6	2	2	2	334	36.7	7.56	0	6.02825e+06
High	Q9QUT0	Rhag	Ammonium transporter Rh type A OS=Mus musculus OX=10090 GN=Rhag PE=1 SV=1	0	4.987	5	2	3	2	438	47.8	6.47	0	1.07738e+07
High	P62911	Rpl32	60S ribosomal protein L32 OS=Mus musculus OX=10090 GN=Rpl32 PE=1 SV=2	0	4.87	16	3	3	3	135	15.9	11.33	0	1.71244e+06
High	Q61470	Cd37	Leukocyte antigen CD37 OS=Mus musculus OX=10090 GN=Cd37 PE=1 SV=1	0	4.752	6	2	2	2	281	31.8	8.35	0	4.74157e+06
High	P61255	Rpl26	60S ribosomal protein L26 OS=Mus musculus OX=10090 GN=Rpl26 PE=1 SV=1	0	4.731	16	3	3	3	145	17.2	10.55	0.353719	1.90775e+07	6.74808e+06
High	P62702	Rps4x	40S ribosomal protein S4, X isoform OS=Mus musculus OX=10090 GN=Rps4x PE=1 SV=2	0	4.703	6	2	2	2	263	29.6	10.15	31.1987	1.49465e+06	46631232
High	P62843	Rps15	40S ribosomal protein S15 OS=Mus musculus OX=10090 GN=Rps15 PE=1 SV=2	0	4.679	27	2	2	2	145	17	10.39	5.1002	4.14367e+06	21133528
High	P47963	Rpl13	60S ribosomal protein L13 OS=Mus musculus OX=10090 GN=Rpl13 PE=1 SV=3	0	4.619	6	1	2	1	211	24.3	11.55	0	1.22994e+07
High	P97447	Fhl1	Four and a half LIM domains protein 1 OS=Mus musculus OX=10090 GN=Fhl1 PE=1 SV=3	0	4.592	4	1	1	1	280	31.9	8.37	0	5.11594e+06
High	Q9CPW4	Arpc5	Actin-related protein 2/3 complex subunit 5 OS=Mus musculus OX=10090 GN=Arpc5 PE=1 SV=3	0	4.588	13	2	2	2	151	16.3	5.67	2.37659	6.39335e+08	1519435904
High	P09242	Alpl	Alkaline phosphatase, tissue-nonspecific isozyme OS=Mus musculus OX=10090 GN=Alpl PE=1 SV=2	0	4.558	2	1	1	1	524	57.5	7.01	0	2.17454e+06
High	Q9D819	Ppa1	Inorganic pyrophosphatase OS=Mus musculus OX=10090 GN=Ppa1 PE=1 SV=1	0	4.535	5	1	1	1	289	32.6	5.6	100		4169047
High	P30987	Tbxa2r	Thromboxane A2 receptor OS=Mus musculus OX=10090 GN=Tbxa2r PE=1 SV=1	0	4.52	3	1	1	1	341	37.1	10.23	0	9.80785e+06
High	P51576	P2rx1	P2X purinoceptor 1 OS=Mus musculus OX=10090 GN=P2rx1 PE=2 SV=1	0	4.502	4	2	3	2	399	44.8	8.47	0	1.03133e+07
High	Q8BP67	Rpl24	60S ribosomal protein L24 OS=Mus musculus OX=10090 GN=Rpl24 PE=1 SV=2	0	4.452	11	2	2	2	157	17.8	11.25	0.351076	1.0179e+06	357361
High	P45700	Man1a1	Mannosyl-oligosaccharide 1,2-alpha-mannosidase IA OS=Mus musculus OX=10090 GN=Man1a1 PE=1 SV=1	0	4.45	2	2	2	2	655	73.2	6.81	100		7125329
High	P16390	Kcna3	Potassium voltage-gated channel subfamily A member 3 OS=Mus musculus OX=10090 GN=Kcna3 PE=1 SV=3	0	4.391	4	2	2	1	528	58.5	5.33	0	4.67173e+06
High	Q9CPV9	P2ry12	P2Y purinoceptor 12 OS=Mus musculus OX=10090 GN=P2ry12 PE=1 SV=1	0	4.386	5	2	2	2	347	39.4	9.58	0.491483	3.25895e+06	1.60172e+06
High	Q9JK39	Btnl10	Butyrophilin-like protein 10 OS=Mus musculus OX=10090 GN=Btnl10 PE=1 SV=2	0	4.337	9	2	2	2	275	29.5	7.28	0.545629	8.65029e+06	4719849
High	O89051	Itm2b	Integral membrane protein 2B OS=Mus musculus OX=10090 GN=Itm2b PE=1 SV=1	0	4.301	8	2	2	2	266	30.2	5.3	0	3.82118e+06
High	Q920E5	Fdps	Farnesyl pyrophosphate synthase OS=Mus musculus OX=10090 GN=Fdps PE=1 SV=1	0	4.195	4	1	1	1	353	40.6	5.66	100		676413
High	Q8K0T0	Rtn1	Reticulon-1 OS=Mus musculus OX=10090 GN=Rtn1 PE=1 SV=1	0	4.161	2	2	2	2	780	83.5	4.58	0	5.19808e+07
High	P24527	Lta4h	Leukotriene A-4 hydrolase OS=Mus musculus OX=10090 GN=Lta4h PE=1 SV=4	0	4.127	2	1	1	1	611	69	6.42	100		1.32226e+06
High	P97351	Rps3a	40S ribosomal protein S3a OS=Mus musculus OX=10090 GN=Rps3a PE=1 SV=3	0	4.091	6	2	2	2	264	29.9	9.73	0	2.87948e+06
High	Q9CQW3	Proz	Vitamin K-dependent protein Z OS=Mus musculus OX=10090 GN=Proz PE=1 SV=1	0	4.051	3	2	2	2	399	44.3	5.9	0.244196	1.44242e+07	3522332
High	P20108	Prdx3	Thioredoxin-dependent peroxide reductase, mitochondrial OS=Mus musculus OX=10090 GN=Prdx3 PE=1 SV=1	0	4.037	8	2	2	2	257	28.1	7.58	14.4638	4.01465e+06	58066848
High	P51791	Clcn3	H(+)/Cl(-) exchange transporter 3 OS=Mus musculus OX=10090 GN=Clcn3 PE=1 SV=3	0	3.983	2	2	2	2	818	90.8	6.19	0	878115
High	O55101	Syngr2	Synaptogyrin-2 OS=Mus musculus OX=10090 GN=Syngr2 PE=2 SV=1	0	3.936	4	1	1	1	224	24.8	4.78	0	6.31801e+06
High	Q9Z121	Ccl8	C-C motif chemokine 8 OS=Mus musculus OX=10090 GN=Ccl8 PE=3 SV=1	0	3.813	12	1	1	1	97	11	8.35	100		6526752
High	Q9D0F9	Pgm1	Phosphoglucomutase-1 OS=Mus musculus OX=10090 GN=Pgm1 PE=1 SV=4	0	3.804	4	2	2	2	562	61.4	6.57	100		803163
High	P60843	Eif4a1	Eukaryotic initiation factor 4A-I OS=Mus musculus OX=10090 GN=Eif4a1 PE=1 SV=1	0	3.803	2	1	2	1	406	46.1	5.48	1.79901	2.15331e+06	3.87384e+06
High	Q8R1B4	Eif3c	Eukaryotic translation initiation factor 3 subunit C OS=Mus musculus OX=10090 GN=Eif3c PE=1 SV=1	0	3.778	2	2	3	2	911	105.5	5.78	0.0405934	4.03045e+06	163610
High	Q9ES97	Rtn3	Reticulon-3 OS=Mus musculus OX=10090 GN=Rtn3 PE=1 SV=2	0	3.773	1	1	2	1	964	103.8	4.92	0	2.11888e+07
High	P84750		Ig kappa chain V region Mem5 (Fragment) OS=Mus musculus OX=10090 PE=1 SV=1	0	3.753	14	2	5	2	121	13.2	8.81	0.170446	3.69399e+08	62962640
High	Q99J56	Derl1	Derlin-1 OS=Mus musculus OX=10090 GN=Derl1 PE=1 SV=1	0	3.752	4	1	1	1	251	28.8	9.51	0	5.40335e+06
High	P56371	Rab4a	Ras-related protein Rab-4A OS=Mus musculus OX=10090 GN=Rab4a PE=1 SV=2	0	3.745	5	1	1	1	218	24.4	6.07	0	2.6381e+06
High	Q91YH5	Atl3	Atlastin-3 OS=Mus musculus OX=10090 GN=Atl3 PE=1 SV=1	0	3.676	3	2	2	2	541	60.5	6.1	0	8.88958e+06
High	O08917	Flot1	Flotillin-1 OS=Mus musculus OX=10090 GN=Flot1 PE=1 SV=1	0	3.669	4	1	1	1	428	47.5	7.15	0	2.32785e+06
High	P46425	Gstp2	Glutathione S-transferase P 2 OS=Mus musculus OX=10090 GN=Gstp2 PE=1 SV=2	0	3.65	8	1	1	1	210	23.5	7.87	3.44176	3.64655e+06	12550537
High	Q91XD4	Ftcd	Formimidoyltransferase-cyclodeaminase OS=Mus musculus OX=10090 GN=Ftcd PE=1 SV=1	0	3.57	4	1	1	1	541	58.9	6.11	100		1663558
High	P11087	Col1a1	Collagen alpha-1(I) chain OS=Mus musculus OX=10090 GN=Col1a1 PE=1 SV=4	0	3.53	1	1	1	1	1453	137.9	5.85	5.96211	7.05773e+06	42078960
High	Q9JM76	Arpc3	Actin-related protein 2/3 complex subunit 3 OS=Mus musculus OX=10090 GN=Arpc3 PE=1 SV=3	0	3.469	10	2	2	2	178	20.5	8.59	0.00187458	4.65193e+08	872041
High	Q5U405	Tmprss13	Transmembrane protease serine 13 OS=Mus musculus OX=10090 GN=Tmprss13 PE=2 SV=2	0	3.443	1	1	2	1	543	59.8	9.01	1.26485	3.08501e+06	3902078
High	P97300	Nptn	Neuroplastin OS=Mus musculus OX=10090 GN=Nptn PE=1 SV=3	0	3.37	5	2	2	2	397	44.3	7.74	0	7.50731e+06
High	Q80WR1	Tspan18	Tetraspanin-18 OS=Mus musculus OX=10090 GN=Tspan18 PE=2 SV=1	0	3.35	4	1	1	1	248	27.8	5.21	0	3.99213e+07
High	Q91VW3	Sh3bgrl3	SH3 domain-binding glutamic acid-rich-like protein 3 OS=Mus musculus OX=10090 GN=Sh3bgrl3 PE=1 SV=1	0	3.269	19	2	3	2	93	10.5	5.14	0.264609	9.67119e+06	2.55908e+06
High	Q921J2	Rheb	GTP-binding protein Rheb OS=Mus musculus OX=10090 GN=Rheb PE=1 SV=1	0	3.257	5	1	1	1	184	20.4	5.92	3.68083	548579	2.01923e+06
High	P47968	Rpia	Ribose-5-phosphate isomerase OS=Mus musculus OX=10090 GN=Rpia PE=1 SV=2	0	3.215	6	1	1	1	303	32.4	8.02	0.1759	6.97299e+07	12265468
High	O88200	Clec11a	C-type lectin domain family 11 member A OS=Mus musculus OX=10090 GN=Clec11a PE=1 SV=1	0	3.141	5	2	2	2	328	36.4	5	0	1.95256e+06
High	P60867	Rps20	40S ribosomal protein S20 OS=Mus musculus OX=10090 GN=Rps20 PE=1 SV=1	0	3.122	9	1	1	1	119	13.4	9.94	0	5.93627e+06
High	Q02819	Nucb1	Nucleobindin-1 OS=Mus musculus OX=10090 GN=Nucb1 PE=1 SV=2	0	3.1	6	2	2	2	459	53.4	5.07	0.351751	1.19767e+07	4212804
High	Q9Z0S4	Cldn13	Claudin-13 OS=Mus musculus OX=10090 GN=Cldn13 PE=1 SV=1	0	2.961	4	1	1	1	211	23.5	5.86	0	1.08549e+07
High	Q9D1L9	Lamtor5	Ragulator complex protein LAMTOR5 OS=Mus musculus OX=10090 GN=Lamtor5 PE=1 SV=1	0	2.901	22	1	1	1	91	9.6	4.87	0	2.0862e+06
High	P63276	Rps17	40S ribosomal protein S17 OS=Mus musculus OX=10090 GN=Rps17 PE=1 SV=2	0	2.859	7	1	1	1	135	15.5	9.85	0	2.16785e+06
High	P60335	Pcbp1	Poly(rC)-binding protein 1 OS=Mus musculus OX=10090 GN=Pcbp1 PE=1 SV=1	0	2.809	4	1	1	1	356	37.5	7.09	0.90132	1.6159e+06	1.45644e+06
High	P22907	Hmbs	Porphobilinogen deaminase OS=Mus musculus OX=10090 GN=Hmbs PE=1 SV=2	0	2.803	2	1	1	1	361	39.3	6.87	0	3.49181e+06
High	O55042	Snca	Alpha-synuclein OS=Mus musculus OX=10090 GN=Snca PE=1 SV=2	0	2.753	9	1	1	1	140	14.5	4.77	100		7.0514e+06
High	Q9QUP5	Hapln1	Hyaluronan and proteoglycan link protein 1 OS=Mus musculus OX=10090 GN=Hapln1 PE=1 SV=1	0	2.752	3	1	1	1	356	40.5	7.8	0	2.59835e+06
High	Q9R0Q1	Sytl4	Synaptotagmin-like protein 4 OS=Mus musculus OX=10090 GN=Sytl4 PE=1 SV=1	0	2.698	1	1	1	1	673	76	8.84	0	3.4936e+06
High	P62334	Psmc6	26S proteasome regulatory subunit 10B OS=Mus musculus OX=10090 GN=Psmc6 PE=1 SV=1	0	2.653	2	1	1	1	389	44.1	7.49	0	3.09521e+06
High	Q05769	Ptgs2	Prostaglandin G/H synthase 2 OS=Mus musculus OX=10090 GN=Ptgs2 PE=1 SV=1	0	2.648	1	1	1	1	604	69	7.37	0	1.47842e+06
High	Q9DBH0	Wwp2	NEDD4-like E3 ubiquitin-protein ligase WWP2 OS=Mus musculus OX=10090 GN=Wwp2 PE=1 SV=1	0	2.522	1	1	1	1	870	98.7	7.11	0	1.03052e+07
High	Q9Z0J4	Nos1	Nitric oxide synthase, brain OS=Mus musculus OX=10090 GN=Nos1 PE=1 SV=1	0	2.477	0	1	2	1	1429	160.4	7.15	1.13438	3.02661e+06	3.43332e+06
High	Q9CZE3	Rab32	Ras-related protein Rab-32 OS=Mus musculus OX=10090 GN=Rab32 PE=1 SV=3	0	2.462	5	1	1	1	223	25.1	6.68	0.22886	1.77738e+08	40677052
High	Q99L45	Eif2s2	Eukaryotic translation initiation factor 2 subunit 2 OS=Mus musculus OX=10090 GN=Eif2s2 PE=1 SV=1	0	2.456	7	2	2	2	331	38.1	5.8	0.450961	4.6564e+08	209985632
High	Q3U487	Hectd3	E3 ubiquitin-protein ligase HECTD3 OS=Mus musculus OX=10090 GN=Hectd3 PE=1 SV=2	0	2.416	2	1	1	1	861	97.3	5.47	0	4.98287e+06
High	A2AVZ9	Slc43a3	Solute carrier family 43 member 3 OS=Mus musculus OX=10090 GN=Slc43a3 PE=1 SV=1	0	2.401	1	1	1	1	502	56	8.56	0	3.2897e+06
High	Q8VEK0	Tmem30a	Cell cycle control protein 50A OS=Mus musculus OX=10090 GN=Tmem30a PE=1 SV=1	0	2.356	2	1	1	1	364	41	8.37	0	6.31891e+06
High	Q6DIA2	Exoc3l4	Exocyst complex component 3-like protein 4 OS=Mus musculus OX=10090 GN=Exoc3l4 PE=1 SV=2	0.001	2.253	1	1	1	1	721	81	6.37	0.0810809	6.62516e+07	5371735
High	Q64314	Cd34	Hematopoietic progenitor cell antigen CD34 OS=Mus musculus OX=10090 GN=Cd34 PE=1 SV=1	0.001	2.199	2	1	1	1	382	41	5.3	0	1.06985e+07
High	O88384	Vti1b	Vesicle transport through interaction with t-SNAREs homolog 1B OS=Mus musculus OX=10090 GN=Vti1b PE=1 SV=1	0.001	2.175	9	1	2	1	232	26.7	8.79	2.22144	1.42196e+07	31588016
High	P49429	Hpd	4-hydroxyphenylpyruvate dioxygenase OS=Mus musculus OX=10090 GN=Hpd PE=1 SV=3	0.002	2.152	3	1	1	1	393	45	7.06	100		23871914
High	Q921M7	Cyrib	CYFIP-related Rac1 interactor B OS=Mus musculus OX=10090 GN=Cyrib PE=1 SV=1	0.002	2.129	3	1	1	1	324	36.8	6.06	0	311502
High	Q6PE84	Stoml3	Stomatin-like protein 3 OS=Mus musculus OX=10090 GN=Stoml3 PE=1 SV=2	0.003	2.093	2	1	2	1	287	31.6	8.84	0	6.30042e+07
High	P30115	Gsta3	Glutathione S-transferase A3 OS=Mus musculus OX=10090 GN=Gsta3 PE=1 SV=2	0.004	1.992	3	1	3	1	221	25.3	8.73	4.66641	1.16712e+06	5446259
High	P08121	Col3a1	Collagen alpha-1(III) chain OS=Mus musculus OX=10090 GN=Col3a1 PE=1 SV=4	0.004	1.895	0	1	2	1	1464	138.9	6.52	100		2934882
High	Q9EST8	Nfkbiz	NF-kappa-B inhibitor zeta OS=Mus musculus OX=10090 GN=Nfkbiz PE=1 SV=1	0.004	1.885	1	1	3	1	728	79	6.93	1.15113	1.98994e+07	22906812
High	P62281	Rps11	40S ribosomal protein S11 OS=Mus musculus OX=10090 GN=Rps11 PE=1 SV=3	0.004	1.837	5	1	1	1	158	18.4	10.3	0	4.84371e+06
High	Q6ZQ06	Cep162	Centrosomal protein of 162 kDa OS=Mus musculus OX=10090 GN=Cep162 PE=1 SV=2	0.004	1.808	1	1	1	1	1403	160.8	5.53	0	1.17906e+07
High	P0C191	Gp6	Platelet glycoprotein VI OS=Mus musculus OX=10090 GN=Gp6 PE=1 SV=2	0.005	1.728	4	1	1	1	313	34.6	8.57	0	2.3372e+07
High	Q8R570	Snap47	Synaptosomal-associated protein 47 OS=Mus musculus OX=10090 GN=Snap47 PE=1 SV=1	0.005	1.723	2	1	2	1	413	46.5	5.76	0.889419	3.64746e+07	32441174
High	Q9D6A1	Myo1h	Unconventional myosin-Ih OS=Mus musculus OX=10090 GN=Myo1h PE=2 SV=2	0.007	1.598	1	1	1	1	958	109.9	8.92	0	2.79873e+07
High	Q61476	Cd55b	Complement decay-accelerating factor transmembrane isoform OS=Mus musculus OX=10090 GN=Cd55b PE=2 SV=2	0.008	1.572	1	1	2	1	407	44.5	6.83	0.0246248	2.14286e+06	52767.5
High	Q80TJ1	Cadps	Calcium-dependent secretion activator 1 OS=Mus musculus OX=10090 GN=Cadps PE=1 SV=3	0.008	1.564	1	1	4	1	1355	153	5.74	0	6.50234e+06
High	O70410	Vmn2r1	Vomeronasal type-2 receptor 1 OS=Mus musculus OX=10090 GN=Vmn2r1 PE=1 SV=1	0.01	1.547	1	1	2	1	912	102.3	6.92	22.1416	2.48062e+06	54924884
Medium	P47739	Aldh3a1	Aldehyde dehydrogenase, dimeric NADP-preferring OS=Mus musculus OX=10090 GN=Aldh3a1 PE=1 SV=2	0.011	1.488	2	1	1	1	453	50.4	6.95	2.73868	3.76803e+06	10319413
Medium	P61458	Pcbd1	Pterin-4-alpha-carbinolamine dehydratase OS=Mus musculus OX=10090 GN=Pcbd1 PE=1 SV=2	0.011	1.464	15	1	1	1	104	12	6.8	2.29383	242870	557102
Medium	Q4ACU6	Shank3	SH3 and multiple ankyrin repeat domains protein 3 OS=Mus musculus OX=10090 GN=Shank3 PE=1 SV=3	0.011	1.46	0	1	1	1	1730	185.3	8.88	1.8655	5.4885e+06	10238804
Medium	P62908	Rps3	40S ribosomal protein S3 OS=Mus musculus OX=10090 GN=Rps3 PE=1 SV=1	0.011	1.435	3	1	1	1	243	26.7	9.66	2.84811	1.89632e+07	54009288
Medium	Q9WUM3	Coro1b	Coronin-1B OS=Mus musculus OX=10090 GN=Coro1b PE=1 SV=1	0.011	1.433	2	1	1	1	484	53.9	5.78	1.97365	5.31532e+07	104905856
Medium	P62889	Rpl30	60S ribosomal protein L30 OS=Mus musculus OX=10090 GN=Rpl30 PE=1 SV=2	0.013	1.408	5	1	1	1	115	12.8	9.63	0	4.13961e+06
Medium	Q99PU8	Dhx30	ATP-dependent RNA helicase DHX30 OS=Mus musculus OX=10090 GN=Dhx30 PE=1 SV=1	0.013	1.406	1	1	1	1	1217	136.6	8.75	0.530116	9.05436e+06	4.79987e+06
Medium	Q80W93	Hydin	Hydrocephalus-inducing protein OS=Mus musculus OX=10090 GN=Hydin PE=1 SV=2	0.013	1.406	0	1	2	1	5154	581.2	6.38	0.605686	4.15415e+08	251610688
Medium	Q9WUD1	Stub1	E3 ubiquitin-protein ligase CHIP OS=Mus musculus OX=10090 GN=Stub1 PE=1 SV=1	0.019	1.33	4	1	1	1	304	34.9	6.01	0	3.07095e+06
Medium	P55284	Cdh5	Cadherin-5 OS=Mus musculus OX=10090 GN=Cdh5 PE=1 SV=2	0.02	1.291	1	1	1	1	784	87.8	5.3	100		218210
Medium	E9Q4S1	Pde8b	High affinity cAMP-specific and IBMX-insensitive 3',5'-cyclic phosphodiesterase 8B OS=Mus musculus OX=10090 GN=Pde8b PE=1 SV=1	0.02	1.278	1	1	3	1	865	96.7	6.86	1.82393	7.97547e+06	14546706
Medium	P45376	Akr1b1	Aldo-keto reductase family 1 member B1 OS=Mus musculus OX=10090 GN=Akr1b1 PE=1 SV=3	0.021	1.272	4	1	1	1	316	35.7	7.18	0.286809	3.13271e+07	8984875
Medium	P62774	Mtpn	Myotrophin OS=Mus musculus OX=10090 GN=Mtpn PE=1 SV=2	0.021	1.27	14	1	2	1	118	12.9	5.52	1.7236	7.21817e+06	12441213
Medium	P46467	Vps4b	Vacuolar protein sorting-associated protein 4B OS=Mus musculus OX=10090 GN=Vps4b PE=1 SV=2	0.022	1.235	5	1	1	1	444	49.4	7.11	0	8.37492e+06
Medium	Q9CYH2	Prxl2a	Peroxiredoxin-like 2A OS=Mus musculus OX=10090 GN=Prxl2a PE=1 SV=2	0.023	1.233	5	1	1	1	218	24.4	9.17	0	1.58873e+06
Medium	P0C6F1	Dnah2	Dynein axonemal heavy chain 2 OS=Mus musculus OX=10090 GN=Dnah2 PE=1 SV=1	0.023	1.232	0	1	1	1	4456	511.2	6.43	0.874981	2.80464e+07	24540080
Medium	Q80SZ7	Gng5	Guanine nucleotide-binding protein G(I)/G(S)/G(O) subunit gamma-5 OS=Mus musculus OX=10090 GN=Gng5 PE=1 SV=2	0.036	1.166	9	1	1	1	68	7.3	9.85	0	8.70622e+06
Medium	Q9CR26	Vta1	Vacuolar protein sorting-associated protein VTA1 homolog OS=Mus musculus OX=10090 GN=Vta1 PE=1 SV=1	0.042	1.123	2	1	2	1	309	33.9	6.13	0	990626
Medium	A2CG63	Arid4b	AT-rich interactive domain-containing protein 4B OS=Mus musculus OX=10090 GN=Arid4b PE=1 SV=1	0.043	1.118	1	1	1	1	1314	147.6	5.06	0.646733	1.03461e+08	66911304
Medium	Q9DB25	Alg5	Dolichyl-phosphate beta-glucosyltransferase OS=Mus musculus OX=10090 GN=Alg5 PE=1 SV=1	0.045	1.112	2	1	2	1	324	36.8	8.6	0.00187458	4.65193e+08	872041
Medium	Q61045	Sim1	Single-minded homolog 1 OS=Mus musculus OX=10090 GN=Sim1 PE=1 SV=3	0.046	1.101	1	1	1	1	765	85.5	7.43	0	3.29559e+06
Medium	Q9D7V2	Lysmd2	LysM and putative peptidoglycan-binding domain-containing protein 2 OS=Mus musculus OX=10090 GN=Lysmd2 PE=1 SV=2	0.05	1.077	3	1	1	1	215	23.7	5.71	3.8476	4.85402e+06	18676318
Low	Q07916	Pou6f1	POU domain, class 6, transcription factor 1 OS=Mus musculus OX=10090 GN=Pou6f1 PE=1 SV=1	0.05	1.069	3	1	1	1	301	32.8	9.14	0.214579	8.15087e+07	17490064
Low	A2ALK8	Ptpn3	Tyrosine-protein phosphatase non-receptor type 3 OS=Mus musculus OX=10090 GN=Ptpn3 PE=1 SV=1	0.053	1.047	1	1	1	1	913	103.8	7.2	0	6.19969e+06
Low	Q60664	Irag2	Inositol 1,4,5-triphosphate receptor associated 2 OS=Mus musculus OX=10090 GN=Irag2 PE=1 SV=1	0.053	1.032	1	1	1	1	539	59.6	5.12	0.694991	2.51495e+08	174786656
Low	Q7SIG6	Asap2	Arf-GAP with SH3 domain, ANK repeat and PH domain-containing protein 2 OS=Mus musculus OX=10090 GN=Asap2 PE=1 SV=3	0.053	1.03	1	1	1	1	958	106.7	6.65	0.0921494	5.80718e+08	53512764
Low	P0C7Q1	Ccdc153	Coiled-coil domain-containing protein 153 OS=Mus musculus OX=10090 GN=Ccdc153 PE=3 SV=1	0.052	1.029	3	1	1	1	202	23.4	9.44	0	304761
Low	P61168	Drd2	D(2) dopamine receptor OS=Mus musculus OX=10090 GN=Drd2 PE=1 SV=2	0.056	1	4	1	2	1	444	50.9	9.51	0	1.30993e+07
Low	Q91VN6	Ddx41	Probable ATP-dependent RNA helicase DDX41 OS=Mus musculus OX=10090 GN=Ddx41 PE=1 SV=2	0.055	0.991	2	1	1	1	622	69.8	6.7	0	1.47327e+07
Low	A7XUY5	Skint5	Selection and upkeep of intraepithelial T-cells protein 5 OS=Mus musculus OX=10090 GN=Skint5 PE=2 SV=1	0.055	0.989	1	1	1	1	1461	165.8	8.16	100		24620694
Low	P70194	Clec4f	C-type lectin domain family 4 member F OS=Mus musculus OX=10090 GN=Clec4f PE=1 SV=1	0.058	0.965	1	1	3	1	548	61.2	7.15	100		749129

## Sheet: 表头说明
Header	表头	描述
Protein FDR Confidence: Combined	蛋白可信度	展示鉴定到的蛋白可信度水平。主要为”High“，”Medium“，”Low“三个等级水平，水平划分标准依据期望值q-value的值大小。 High为q-value<0.01,Medium为0.01<=q-value<0.05,Low为q-value>=0.05。 一般情况下建议后续筛选中优先分析可信度水平为”High“的蛋白结果。
Accession	蛋白登陆号	展示Fasta header列中注释的蛋白质名称，如果数据库中的注释信息不完整或没有蛋白质名称，则不显示该内容。
Gene Symbol	基因名称	显示Fasta header列中注释的基因名称，如果数据库中的注释信息不完整或没有基因名称，则不显示该内容。
Description	蛋白信息描述	基于蛋白质序列的数据库中的蛋白质功能描述。
Exp. q-value: Combined	期望值	展示鉴定到的蛋白期望值q-value。期望值越低,对应的蛋白也越可信。
Sum PEP Score	得分	蛋白得分
Coverage [%]	肽段覆盖率	鉴定到的氨基酸数目占蛋白质总氨基酸数目的比例。
# Peptides	肽段数	匹配到该蛋白的肽段个数。
# PSMs	匹配到肽段的质谱图谱总数	全称是peptide spectrum matches，为该蛋白质组的所有肽段匹配到全部质谱图的数量。
# Unique Peptides	唯一肽段数	展示鉴定到的该蛋白的独有肽段数目。
# AAs	氨基酸个数	蛋白质的氨基酸个数。
MW [kDa]	蛋白质的理论分子质量	蛋白质的理论分子量, 该分子量是软件根据数据库中的蛋白质序列计算得到的。
calc. pI	等电点	蛋白质的理论等电点。
AAA_vs_BBB_Ratio	组间比较Ratio值	蛋白在AAA组样品中相对表达量的平均值与在BBB组样品中相对表达量的平均值的比值,即调变倍数。
AAA_vs_BBB_Pvalue	组间比较Pvalue值	基于统计学检验得到的Pvalue值：适用于每组样品不少于三次生物学重复的实验设计。
AAA_Mean	相对表达量的平均值	蛋白在AAA组样品中相对表达量的平均值。
Abundances (Normalized)	归一化定量值	展示蛋白在对应样本中的归一化表达丰度值。
